# Supplementary material for: Small Molecule Inhibitor of Protein Kinase C DeltaI (PKCδI) Decreases Inflammatory Pathways and Gene Expression and Improves Metabolic Function in Diet-Induced Obese Mouse Model
Source: Biology (Basel). 2024 Nov 18;13(11):943. doi: 10.3390/biology13110943 (PMC11591907; doi:10.3390/biology13110943)
Supplement: Supplementary file 1 [file biology-13-00943-s001.zip]

Archive with 4 entries (4 files):
- Supple S1 Publication License of study design Nov-08-2024.pdf
- Supple S2 NP627 DIO original blots.pdf
- Supple S3 Publication License schematic of NP627 action Nov-08-2024.pdf
- Supple Table S1 biology-3292242-RNAseq-supplementary.xlsx
