# Supplementary material for: Small Molecule Inhibitor of Protein Kinase C DeltaI (PKCδI) Decreases Inflammatory Pathways and Gene Expression and Improves Metabolic Function in Diet-Induced Obese Mouse Model
Source: Biology (Basel). 2024 Nov 18;13(11):943. doi: 10.3390/biology13110943 (PMC11591907; doi:10.3390/biology13110943)
Supplement: Supplementary file 1 [file biology-13-00943-s001.zip › Supple Table S1 biology-3292242-RNAseq-supplementary.xlsx]

## Sheet: Sheet1
tracking_id	Lean_0	Lean_1	Lean_2	Lean_3	DIO_0	DIO_1	DIO_2	DIO_3	NP627_0	NP627_1	NP627_2	NP627_3
	0	0	0	0	0	0	0	0	0	0	0	0
gene-0610005C13Rik	0.640829	0.979463	0.329797	1.00275	0.226482	0.18091	0.466619	0	0	0	0	0.295398
gene-0610006L08Rik	0	0	0	0	0	0	0	0	0	0	0	0
gene-0610009B22Rik	45.7137	54.3568	40.3063	43.3255	52.3909	46.5124	51.9762	59.2786	52.5736	52.325	52.2155	56.4808
gene-0610009E02Rik	1.95706	5.60442	3.62294	3.22949	5.42042	3.89648	4.71235	4.30956	5.93387	2.74618	3.1403	5.30334
gene-0610009L18Rik	14.2325	13.4349	13.0245	16.5034	82.3777	73.5829	76.0809	75.7021	87.0824	87.5804	85.9684	85.0743
gene-0610010F05Rik	6.29917	8.71011	7.81844	7.01532	35.0321	33.059	35.0301	36.681	30.2434	30.3656	30.7862	33.7367
gene-0610010K14Rik	13.1518	11.2728	11.2427	12.9097	6.48381	4.56145	5.984	4.1664	6.00755	9.25108	5.06286	8.04222
gene-0610012G03Rik	18.8468	18.2512	16.3212	18.6864	19.0481	16.9392	16.4865	17.3466	20.3845	19.4224	25.654	21.3319
gene-0610025J13Rik	0.444527	0.628048	0.457396	0.321502	0	0	0.112579	0.113754	0	0	0	0
gene-0610030E20Rik	9.83151	8.47359	8.16961	8.28189	7.14202	6.98389	7.39537	7.11323	7.29228	6.05672	6.73617	6.22431
gene-0610031O16Rik	0	0	0	0	0	0	0.265071	0.267809	0	0	0	0
gene-0610038B21Rik	0	0.180768	0	0	0	0	0	0.39278	0	0	0	0
gene-0610039H22Rik	0.424415	0	0	0	0	0	0	0	0	0	0	0
gene-0610039K10Rik	0	0	0	0	0.86494	0.219811	0.668253	0.450117	1.35792	0.823388	0.556951	0.563887
gene-0610040B10Rik	16.4251	21.1647	15.1375	20.7592	29.0098	25.2115	28.6504	30.1968	34.5489	31.0781	29.9476	30.3017
gene-0610040F04Rik	22.8637	31.3704	23.3688	30.977	9.14012	8.84216	8.56794	9.05681	0.13619	0	0	0.282732
gene-0610040J01Rik	0.723964	0.590024	0.893915	1.20827	0.205422	0	0.105769	0.213796	0.12855	0	0.131775	0
gene-0610042G04Rik	0	0.141663	0.14308	0	0	0	0	0.205385	0	0	0	0
gene-0610043K17Rik	1.05656	1.07714	0	0.551316	0.743745	0.756329	0.383143	0.38707	0	0	0.481321	0
gene-1100001I12Rik	0	0	0	0	0	0	0	0	0	0	0	0
gene-1110002E22Rik	0	0	0	0	0	0	0	0	0	0	0	0
gene-1110002J07Rik	0.268534	0.41035	0.276303	0.420148	0.666978	0.677809	0.686987	0.396662	0.476989	0.843221	0.733398	0.618887
gene-1110002L01Rik	4.08131	2.82385	5.22898	4.33704	5.36171	6.28215	5.80406	5.8079	4.65056	3.93735	4.90666	3.62024
gene-1110002O04Rik	1.78652	0.364148	0.367758	0.372798	1.76679	1.02643	2.08011	1.57621	1.26936	1.28298	2.60345	2.30626
gene-1110004F10Rik	74.8919	74.7141	67.8335	66.1827	53.0055	56.898	59.9043	56.6367	48.1115	53.7257	51.2404	56.8181
gene-1110006O24Rik	3.97874	4.4608	2.45725	4.56668	11.5138	10.564	11.5723	10.5225	16.2554	13.2166	17.0332	16.5099
gene-1110008P14Rik	59.3892	73.94	55.1249	70.6115	29.1518	21.9707	26.8542	25.3452	31.13	27.977	24.3918	22.8952
gene-1110015O18Rik	0	0	0	0	0	0	0	0	0	0	0	0
gene-1110017D15Rik	1.7918	1.5189	1.71942	2.95565	259.58	253.302	269.535	243.179	350.022	334.621	338.253	325.613
gene-1110018N20Rik	0.751701	0.638134	0.83772	0.860461	0.979148	0.85944	1.3832	1.1583	1.9765	2.13574	1.65385	2.22443
gene-1110019D14Rik	6.32599	4.23534	5.57951	4.90196	3.07537	3.51625	3.29973	3.86757	3.21048	3.56785	3.62027	4.49898
gene-1110020A21Rik	4.37879	6.40315	3.59258	3.64183	62.3923	55.1555	65.5447	62.2987	64.0732	64.2327	57.1372	59.542
gene-1110025L11Rik	0	0	0	0	0	1.19662	2.02057	0.40825	0	0	0	0.514179
gene-1110025M09Rik	3.93189	2.00271	2.6177	1.44745	2.95552	2.50286	3.04413	2.47785	2.15684	2.07492	1.36856	1.7057
gene-1110028F11Rik	0.0950115	0	0.0977546	0.198195	0	0	0.0695012	0	0.0843821	0	0	0
gene-1110028F18Rik	0	0	0	0	0.290216	0	0	0.151025	0.545611	0.183752	0.372899	0
gene-1110032A03Rik	64.8599	70.6891	62.2385	67.3655	319.783	296.139	311.329	325.516	331.238	327.078	330.302	345.044
gene-1110032F04Rik	1.20003	0.407479	0.926013	0.938735	0.568131	0.216496	0.658304	0.36955	0	0	0	0.0921859
gene-1110036E04Rik	0	0	0	0	0	0	0	0	0	0	0	0
gene-1110038B12Rik	30.6958	28.62	35.1709	31.3033	28.094	30.4011	42.3036	29.0292	32.7433	29.52	27.3657	24.5691
gene-1110038F14Rik	7.22035	10.2962	8.28132	9.89393	5.26384	3.41534	4.36776	3.50014	6.03913	5.36976	6.76297	5.51432
gene-1110046J04Rik	1.96034	2.39782	3.22848	2.86363	2.49083	4.22065	2.85117	2.88059	6.61618	3.51997	3.92827	3.97684
gene-1110051M20Rik	7.40452	9.23157	9.58318	9.40441	23.5752	22.9624	22.8275	26.0264	22.2429	25.9849	27.1077	28.2845
gene-1110057P08Rik	0	0	0	0	0	0	0	0	0	0	0	0
gene-1110058D11Rik	0	0	0	0	0.336262	0	0	0.350003	0	0	0	0
gene-1110059E24Rik	11.4434	9.71586	7.65401	6.36642	9.59838	7.96903	10.8615	8.01992	7.62247	8.89902	6.77228	6.15411
gene-1110059G10Rik	4.98552	5.00144	4.89616	4.33316	3.5959	3.43578	3.59306	3.51897	3.68979	2.91366	3.0254	3.6905
gene-1110065P20Rik	22.7738	24.5272	19.4618	26.454	44.5533	48.6894	48.3982	44.1645	69.84	75.2317	77.8921	70.9271
gene-1190005I06Rik	2.49395	1.69466	1.71142	0.867424	2.63942	2.68356	2.71918	0.915723	3.69173	6.7174	6.43657	3.83293
gene-1190007I07Rik	12.0989	17.8877	13.0802	11.365	6.80275	4.75658	6.57122	5.31063	3.76109	3.26037	4.39068	3.90557
gene-1190028D05Rik	0	0	0	0	0	0	0	0	0	0	0	0
gene-1300002E11Rik	24.2073	21.2728	19.1066	27.7873	8.73466	11.8267	10.2841	10.0352	9.31255	5.64297	6.87146	7.3065
gene-1300017J02Rik	0	0.156617	0.158183	0.160355	5.12356	5.98651	5.50344	4.99127	7.23598	5.9293	5.87335	6.09261
gene-1500002C15Rik	0	0	0	0	9.7603	6.64387	10.0845	6.77923	25.9917	13.2116	13.4019	9.02116
gene-1500002F19Rik	0	0.509804	0.514783	0.179045	0.177067	0.123689	0.182395	0.184293	0	0.154002	0.227797	0
gene-1500004A13Rik	0.148151	0.278104	0.140626	0.154518	0	0.0534758	0.208711	0.109551	0.0657824	0.322267	0.259589	0.204854
gene-1500009C09Rik	0	0	0	0	0.399856	0.677275	0.961119	0.693638	0.835016	0.337472	0.513496	1.73357
gene-1500009L16Rik	5.61357	7.08549	4.75672	6.71318	11.3877	9.21778	5.95803	9.62765	7.68622	9.59918	7.88017	7.09781
gene-1500011B03Rik	168.021	174.791	178.401	176.358	67.1079	70.2328	77.2657	70.3856	19.6093	15.6274	20.3999	13.8474
gene-1500012K07Rik	1.60946	1.64083	1.10465	1.67966	0.377586	0.383979	0.389031	0.393017	0	0	0	0
gene-1500015A07Rik	2.55301	3.90125	3.21058	2.81084	1.8114	1.12496	2.48767	1.57102	1.51156	1.65421	1.03295	0.653748
gene-1500015L24Rik	1.1743	1.59583	0.805813	3.26742	0	0.280925	0.853978	0.575193	0	0.351416	0	0
gene-1500026H17Rik	0.756941	0.771053	0.865313	0.789483	1.25467	0.849955	0.861505	0.621802	0.896342	1.35802	0.612464	0.775293
gene-1500035N22Rik	0	0	0	0	7.27321	5.42222	7.49257	5.55137	5.48517	6.15979	10.3121	9.80734
gene-1520401A03Rik	0	0	0	0	0.434391	0.126223	0.127938	0.204181	0.776888	0.381626	0.969057	1.00733
gene-1600002D24Rik	0	0	0.146883	0	0.101285	0	0	0.686992	0.126782	0	0	0
gene-1600010M07Rik	2.12239	1.08187	1.63879	2.21495	0.746974	0.379808	0.384807	0.388751	0.942535	0.476529	1.93374	0.489341
gene-1600012H06Rik	17.7431	16.4982	13.9039	15.4937	8.42397	8.11348	9.12899	7.54721	7.32928	6.8478	6.38527	5.80048
gene-1600012P17Rik	0	0	0	0	0	0	0	0	0	0	0	0
gene-1600014C10Rik	16.4274	16.8985	17.7339	18.2308	4.13928	4.49673	4.08564	3.58993	9.12652	9.21835	9.20773	7.60886
gene-1600014C23Rik	0.675983	2.99641	0.696085	3.52798	1.89764	1.44765	0.977682	1.48143	2.40157	2.03255	1.23215	1.24698
gene-1600015H23Rik	0	0	0	0	1.46845	0.373319	1.89118	1.52846	2.31568	1.87318	1.90034	1.44268
gene-1600019K03Rik	0	0	0	0	0	0	0	0	0	0	0	0
gene-1600020E01Rik	28.2772	29.9023	30.0354	37.2365	46.2654	56.8708	42.6948	52.0746	50.8064	39.6613	46.9103	49.5913
gene-1600023N17Rik	2.85223	3.48778	2.05477	2.67808	1.21068	1.23066	0.831427	1.89011	0.253321	0	0.779216	0.262979
gene-1600025M17Rik	0	0	0	0	11.4214	4.91465	7.69473	13.7174	9.44124	10.6723	8.54721	9.22737
gene-1600027J07Rik	0	0	0	0	0	0.524532	1.06269	0	1.96007	1.98295	0	0
gene-1600029I14Rik	0.343593	0.350166	0.707279	0.716975	0	0	0	0	0.305164	0.308428	0	0
gene-1600029O15Rik	0.146648	0	0	0.152965	0.104041	0	0.214327	0	0.260485	0	0.133507	0.405575
gene-1700001C19Rik	1.44684	2.5752	0.909152	1.88619	166.014	191.475	178.815	178.176	269.026	259.623	254.534	256.145
gene-1700001D01Rik	0	0	0	0	0	0.854274	0.865469	0	1.06133	0	0	0.551046
gene-1700001F09Rik	0	0.681908	0	0.349058	34.9935	35.8143	72.5846	34.9451	34.4683	23.4243	71.9086	30.8483
gene-1700001G01Rik	0	0	0.17749	0	11.9864	14.0464	13.9841	13.6207	13.1747	9.13126	10.0506	9.70017
gene-1700001G11Rik	1.9796	2.82474	1.63011	2.06556	80.2039	64.7796	73.9895	68.0628	73.8447	70.3788	73.568	71.9216
gene-1700001G17Rik	0.331804	0.338145	0	0	1.64156	0.715192	0.24158	0.488159	0.88408	2.38269	1.20875	1.52971
gene-1700001J03Rik	0.916914	2.06419	1.60173	0.834283	272.609	235.061	237	249.589	356.303	344.065	323.251	373.361
gene-1700001J04Rik	0	0	0	0	4.84159	4.53767	8.93825	7.78702	9.17893	8.9305	10.4672	11.5613
gene-1700001J11Rik	0.942924	0.96054	0.862365	1.20204	152.285	161.478	161.064	158.258	143.015	143.143	144.108	143.326
gene-1700001K19Rik	0.916206	0.844946	0.314178	0	79.7775	85.3765	87.0404	86.2189	155.914	138.889	145.502	151.491
gene-1700001K23Rik	0	0	0	0	20.1704	16.3094	22.9166	23.1487	28.8354	42.4322	39.0078	31.3075
gene-1700001L05Rik	1.4897	1.30661	1.57516	1.76944	54.2242	55.2455	51.9986	54.6874	51.1202	50.5147	51.2609	51.4558
gene-1700001L19Rik	0.733683	0.747448	1.05689	0.612231	44.973	48.455	48.5744	53.6319	56.8201	61.7442	52.2327	56.0033
gene-1700001O22Rik	1.21387	2.1648	1.56163	1.26648	75.1344	70.3753	73.5885	69.4031	127.148	127.679	124.728	136.834
gene-1700001P01Rik	0	0	0	0	50.2943	39.9451	46.9012	39.7399	80.5856	82.42	75.5386	98.5832
gene-1700003C15Rik	0	0	0	0	1.55375	2.21173	0.640295	0.970329	0.782761	1.58265	0.401417	1.21908
gene-1700003D09Rik	0	0	0	0	0	0	0	0	0	0.176573	0.358325	0.544246
gene-1700003E16Rik	0.767668	0.912384	0.658224	0.667265	43.1334	46.5095	42.3695	39.7878	85.9053	89.8768	87.4727	87.2811
gene-1700003E24Rik	0.691448	1.41026	0.712026	0	383.723	134.217	142.963	125.732	139.407	126.731	129.188	135.206
gene-1700003F12Rik	0.841445	0.428833	0	0.439006	105.158	109.963	101.156	95.1989	219.857	218.123	215.275	206.21
gene-1700003G18Rik	0	1.07248	0.541537	0.548915	18.1433	19.2033	13.7341	16.9581	15.4165	10.3923	5.75069	11.642
gene-1700003H04Rik	0.470666	0.479783	0	0.491152	261.337	227.718	271.398	233.903	238.863	253.266	239.54	251.698
gene-1700003I22Rik	0	0	0	0	28.1864	36.3245	36.4816	35.1419	43.0073	39.6164	43.6299	39.6506
gene-1700003L19Rik	0	0	0	0	2.62156	3.55386	3.00086	3.03179	3.29988	5.18893	2.63224	4.5681
gene-1700003M07Rik	0	0.135196	0.13655	0	0.254679	0.5743	0.524648	0.353409	0.235736	0.595347	0	0.771717
gene-1700003P14Rik	0.290013	0.591065	0.29847	0	91.496	88.6273	93.4067	89.6776	71.8634	74.1841	73.1566	71.9297
gene-1700006A11Rik	0	0.270701	0	0	51.494	49.6859	49.279	53.712	45.9764	42.2207	42.5167	43.0884
gene-1700006F04Rik	0	0	0	0	38.816	42.5788	34.3767	43.5608	42.3778	48.3441	54.5738	52.0177
gene-1700006H20Rik	0	0	0	0	14.3604	13.4402	13.8807	13.0561	16.3993	18.5499	19.7064	15.2155
gene-1700006H21Rik	0	0	0	0	3.31817	1.12476	4.55829	5.37253	5.58171	3.76262	8.58863	3.86382
gene-1700007F19Rik	0.163177	0	0	0	4.97632	3.52841	4.2913	4.4565	3.76798	5.27065	4.15966	3.76079
gene-1700007J10Rik	0	0	0.261723	0	5.94106	8.96672	6.11984	7.12027	9.7126	8.44483	9.72645	8.20676
gene-1700007K13Rik	1.87811	3.06273	1.15988	1.17576	53.313	48.8079	52.4633	54.1092	68.0569	69.1274	71.5039	61.652
gene-1700007L15Rik	10.715	9.2412	8.9084	10.7505	46.2359	43.4612	44.0381	41.1627	51.2439	47.3607	55.1828	55.4838
gene-1700007P06Rik	0.364851	0.743693	0.375531	0	39.6845	43.7504	41.4131	38.3541	45.0427	42.5789	44.8615	48.7816
gene-1700008C04Rik	0	0	0	0	1.8711	0.543506	1.10148	1.39106	1.68112	2.37895	1.72402	2.4435
gene-1700008J07Rik	5.00219	4.55357	4.70868	6.32749	37.9364	37.1684	40.0855	40.1115	35.4461	36.4725	35.9441	36.4974
gene-1700008K24Rik	3.67953	2.81303	1.93858	2.39705	485.033	494.516	498.375	476.721	642.856	615.763	606.544	641.643
gene-1700008O03Rik	0.26462	0	0	0	1.68555	2.0033	1.73628	1.3149	4.9409	4.78648	4.33738	6.1786
gene-1700008P02Rik	0	0.392596	0	0	98.4448	84.8798	91.6118	94.5387	89.6346	88.8736	88.4147	87.3773
gene-1700009C05Rik	0	0	0	0	4.35804	4.70763	7.57626	3.68548	4.11195	4.84914	6.67685	6.40367
gene-1700009J07Rik	3.84957	3.59613	2.31117	4.35102	110.442	107.661	110.968	112.353	158.984	156.644	165.068	170.671
gene-1700009N14Rik	9.20069	7.36572	7.89001	8.68386	452.989	457.1	450.464	448.689	550.993	573.226	557.5	556.416
gene-1700010B08Rik	0.657294	0.334925	0	2.05732	154.474	161.758	155.303	151.35	202.571	214.465	185.871	197.575
gene-1700010D01Rik	1.39486	0	0	3.64003	302.356	304.069	307.524	281.619	323.967	366.568	377.574	357.666
gene-1700010G06Rik	0	0.182026	0	0	1.45932	1.16054	1.11094	1.51879	0.872647	1.04168	1.38228	0.988104
gene-1700010H22Rik	0	0	0.167791	0	10.6399	10.343	9.52982	10.7125	11.1515	10.2416	9.94675	10.0721
gene-1700010I02Rik	0	0	0	0	10.4207	8.73159	12.0025	12.7612	9.34657	10.2471	8.79491	10.5167
gene-1700010I14Rik	1.90537	4.15848	3.42181	2.93638	294.786	295.704	312.285	300.974	328.268	321.236	323.567	324.213
gene-1700010J16Rik	0	0	0.342441	0	17.1659	17.4506	15.5034	17.6218	17.7303	17.6208	18.1811	12.2714
gene-1700010K23Rik	2.24146	0	0	0	215.9	207.057	208.075	186.61	187.047	203.505	214.576	170.544
gene-1700010L04Rik	0	0	0	0	1.58553	2.165	0.965081	1.87861	1.28316	1.692	1.04933	1.70386
gene-1700010N08Rik	0	0	0	0	5.30442	5.69076	3.64257	3.37378	3.50904	6.15775	4.92277	5.1763
gene-1700011B04Rik	0.991562	0.505409	1.53117	0	8.03223	7.45746	7.19606	4.72546	7.48579	8.90437	13.0987	8.22987
gene-1700011C11Rik	0	0	0	0	1.65615	4.21466	2.56071	4.31005	7.40882	12.8626	6.52272	12.0957
gene-1700011L22Rik	1.47844	0.903955	0.546256	0.616973	149.514	145.45	140.681	145.067	213.182	209.448	217.035	215.924
gene-1700011M02Rik	0	0	0	0	22.7504	19.1811	16.7477	32.4775	36.3793	31.8	50.9292	30.9165
gene-1700012A03Rik	8.58052	9.0167	7.4507	9.51107	208.928	220.47	215.608	212.908	288.636	278.674	287.149	264.036
gene-1700012B07Rik	0.931494	1.26568	1.91737	0.647888	190.72	186.776	185.603	181.84	255.82	259.335	260.726	250.102
gene-1700012B09Rik	1.83279	2.80237	3.30172	1.43423	233.489	227.934	225.098	221.793	226.044	206.516	225.573	220.024
gene-1700012C14Rik	0.716019	0	0	0	12.5524	13.79	17.5911	21.4279	17.1706	18.0135	20.8835	11.2274
gene-1700012D01Rik	5.87858	6.91414	8.3789	10.3811	19.1287	16.2082	21.6781	17.9191	26.5075	22.3319	24.3043	22.9352
gene-1700012D14Rik	1.03176	1.05184	0.531098	0.538367	1.45295	0.738749	1.49697	0.75616	0.916388	0	0.940023	0.475761
gene-1700012D16Rik	0	0	0	0	23.148	20.6505	20.0846	20.2899	23.5943	17.636	20.5223	24.5001
gene-1700012H19Rik	0	0	0	1.03177	77.1711	83.4402	88.0571	86.7854	86.8608	100.361	90.0842	121.213
gene-1700012I11Rik	0	0	0	0	1.36291	1.9791	0.60169	1.41851	0.733149	0.246955	0.751709	0
gene-1700012J15Rik	0	0	0	0	33.8125	25.3935	35.1265	27.9531	49.7078	44.8235	47.6473	43.9845
gene-1700012P22Rik	0.670975	0.645448	0	0	71.8438	63.9268	63.2204	73.2896	70.8907	63.7886	72.1774	63.3613
gene-1700013D24Rik	0	0	1.47035	0.745217	189.241	173.656	175.915	154.77	207.341	199.487	199.108	206.106
gene-1700013F07Rik	1.1202	2.85522	2.30663	1.75364	392.439	416.33	427.077	378.951	486.527	487.97	493.504	486.085
gene-1700013G24Rik	0.828309	0.28135	0	1.15218	126.596	120.74	137.653	130.541	242.768	246.81	221.257	226.056
gene-1700013H16Rik	0.28321	0.288596	0	0	36.8683	37.9635	38.3083	40.9726	37.5315	38.7568	33.9428	32.9015
gene-1700013N06Rik	0	0	0	0	2.24411	2.85381	1.15629	2.33591	2.84723	5.0416	5.11405	1.47853
gene-1700014D04Rik	0.0711374	0.0724619	0.0731887	0	19.8148	23.0108	20.4603	21.7268	20.7858	23.8016	22.6634	20.066
gene-1700014L14Rik	0	0	0	0	2.47242	0	0	0	0	3.31007	6.71363	0
gene-1700015C15Rik	0	0	0	0	22.0924	23.2101	22.9643	28.1793	17.8099	26.4569	16.0893	26.6146
gene-1700015G11Rik	8.49404	6.50083	12.0335	3.32647	952.218	999.966	1035.54	985.826	1162.35	1125.27	1226.5	1158.49
gene-1700015I17Rik	0	0	0	0	4.80885	3.85079	5.10349	3.0333	4.5661	3.87522	4.30658	3.98148
gene-1700016A09Rik	0.358393	0.365261	0	0	3.29083	1.80146	4.17247	2.89822	2.86455	4.50377	5.87506	5.61746
gene-1700016B01Rik	0	0	0	0	5.35578	8.18567	4.14288	4.18253	10.3915	12.295	10.6862	9.00205
gene-1700016C15Rik	0	0.745674	0.936217	0.474506	164.429	169.221	174.946	174.795	190.404	189.078	171.436	198.403
gene-1700016C19Rik	0	0	0	0	0.184788	0.235985	0.410637	0.382821	0.854558	0.693753	0.941868	0.863379
gene-1700016D06Rik	0	0.899984	0.454438	0.460662	132.308	130.095	128.291	129.611	154.093	158.95	169.707	148.999
gene-1700016G22Rik	0.558805	0	0	0	25.9456	30.7835	25.1124	24.9602	28.7866	27.6043	25.9674	28.8606
gene-1700016H13Rik	6.34253	4.95604	7.09056	4.22803	383.649	380.351	384.851	371.539	422.922	459.421	428.412	442.56
gene-1700016J18Rik	3.28346	1.35122	0.656384	1.38038	35.2197	35.2937	35.7297	28.2179	29.224	41.4311	33.5701	38.1159
gene-1700016K05Rik	0	0	0	0	83.4952	91.8698	91.4861	71.2545	76.7599	74.8038	81.7815	82.7306
gene-1700016K19Rik	1.28252	2.63625	1.98564	1.34937	145.523	127.917	128.491	125.088	180.465	178.205	178.659	191.91
gene-1700016L04Rik	0	0	0	0	2.27983	3.01287	2.58343	3.5593	3.15082	0.868459	1.7623	2.67632
gene-1700016L21Rik	0	0	0	0	2.88297	1.46701	0.742849	0.750255	1.83714	0.929945	1.88642	3.81679
gene-1700016P04Rik	5.39916	0.918012	2.78079	2.81867	514.864	527.072	524.127	507.795	525.04	505.494	532.425	540.359
gene-1700017B05Rik	3.08946	2.88892	3.07424	2.32416	6.30059	5.92568	7.23443	6.19287	7.73666	9.05742	9.91136	8.93565
gene-1700017G19Rik	0.212205	0.108085	0	0.110667	17.328	18.2975	15.2091	15.3681	17.3388	14.8487	14.2948	14.3781
gene-1700017J07Rik	0	0	0	0.809833	51.615	48.0867	45.3503	58.2506	68.898	63.4351	62.2261	62.968
gene-1700017L05Rik	0	0	0.616693	1.25026	29.0498	33.3983	34.7035	37.2489	43.6223	50.0348	38.751	49.1646
gene-1700017M07Rik	0	0	0	0	9.8294	7.54951	10.5757	10.9125	9.32824	14.9726	13.5035	13.3868
gene-1700017N19Rik	0.474069	0.805024	0.813071	0.494499	155.854	159.749	158.218	169.06	155.554	154.606	164.146	148.584
gene-1700018A04Rik	0	0	0	0	12.6267	8.14142	8.24931	9.29588	13.5746	16.0755	10.7403	14.4967
gene-1700018A23Rik	0	0	0	0	3.17393	2.42086	2.67458	1.46719	5.51048	6.07905	7.1949	5.20179
gene-1700018B08Rik	0.301939	0.524	0	0	47.9657	45.9262	51.2443	51.0237	93.8864	88.8154	86.0347	77.0891
gene-1700018B24Rik	1.67255	0	1.72199	0	168.654	165.533	169.728	167.383	270.862	264.39	267.71	281.77
gene-1700018F24Rik	0.253999	0.517987	0.259538	0.263099	61.627	58.2974	49.6851	52.6191	54.8896	57.0782	59.7678	63.28
gene-1700018G05Rik	9.11591	9.30162	4.1741	4.23087	19.0613	10.0583	8.00377	15.4324	24.2833	19.12	24.9337	20.5534
gene-1700018L02Rik	3.11522	3.62718	4.12122	3.94577	76.4377	77.3703	75.4892	76.6022	80.2272	73.6734	77.185	72.6148
gene-1700019A02Rik	3.10857	3.69721	3.20022	2.16272	323.398	322.186	314.144	303.486	275.519	278.979	273.226	270.958
gene-1700019C18Rik	0	0	0	0	43.9084	67.3658	64.7467	61.8785	66.2085	58.3145	50.3201	44.6574
gene-1700019D03Rik	1.51216	1.65156	1.59757	1.80238	87.8389	86.78	85.2574	90.6905	119.556	115.229	116.716	118.429
gene-1700019E08Rik	0	0	0	0	0.717385	1.459	0.739116	1.12005	0.904804	0.457429	0.464064	0.939487
gene-1700019F05Rik	0	0	0	0	5.07849	5.16547	3.33003	4.32503	4.08846	8.86154	7.79086	7.88485
gene-1700019G24Rik	0.681707	0.695179	0	0	168.385	165.923	178.437	172.283	191.934	200.886	213.103	199.948
gene-1700019J19Rik	0	0	0	0	2.32311	2.14682	2.17555	2.63771	2.12168	2.41215	2.71937	1.65195
gene-1700019M22Rik	2.18967	2.79051	5.07232	6.28433	1071.22	1091.34	1083.07	1069.7	1163.49	1153.92	1149.18	1157.14
gene-1700019N19Rik	0.316978	0.646093	0.652508	0.992195	192.389	194.862	183.465	195.533	317.488	320.949	330.689	321.172
gene-1700019P21Rik	0	0	0	0	20.2654	20.6222	22.2784	19.6886	22.3561	31.3332	29.1327	26.7944
gene-1700020A23Rik	0.446355	0.454981	0	0.465768	23.29	25.9209	22.7636	20.3103	47.9691	51.7007	53.2658	49.8051
gene-1700020D12Rik	0	0	0	0.628236	9.29385	7.88108	6.95296	7.88981	13.316	11.8272	11.4719	9.43824
gene-1700020D14Rik	0	0	0	0	1.53391	58.4963	0.790207	0.39915	0.96803	0.489436	0.496526	0.502583
gene-1700020G03Rik	0	0	0	0	0.195091	0.198245	0.0669791	0.40608	0.0813143	0.32853	0.416717	0.1688
gene-1700020G17Rik	0.537679	0	0	0.561132	46.9236	36.5583	40.1584	51.5985	47.7556	51.6699	56.8277	56.0337
gene-1700020L13Rik	0	0.240655	0.243053	0.246388	0.167256	0	0.344573	0	0.629384	0.424214	0	0
gene-1700020L24Rik	0.627461	0.959114	0.645761	0.327343	25.2864	23.6756	20.1077	22.3936	46.5316	48.9969	47.1418	45.4143
gene-1700020M21Rik	0	0	0	0	0	0	0.36424	0	0.445827	0	0	0
gene-1700020N01Rik	0.805317	0.273537	0.276258	0.280048	99.7349	92.8813	97.258	100.838	98.9415	96.8491	99.7338	87.6148
gene-1700020N15Rik	0	0.639235	0.645502	0	91.6053	92.7217	85.3125	102.227	95.7709	96.8629	93.1208	101.764
gene-1700020N18Rik	0	0	0	0.652635	14.0571	17.4247	16.2947	21.0333	35.5435	39.3188	45.5851	31.7191
gene-1700021F02Rik	0	0	0	0	23.4414	22.0299	25.0944	14.0785	23.0911	29.2382	23.7224	33.5891
gene-1700021F07Rik	0.503001	0	0.517829	0.524917	78.2917	65.2034	70.8082	68.5851	140.281	132.803	139.771	135.916
gene-1700021G15Rik	0	0	0	0	0.908733	0.46214	0	0.472944	1.14938	0.581269	0.589663	1.79035
gene-1700021L23Rik	0.177818	0	0	0.185486	1.0086	1.02505	0.909027	2.7555	2.05304	1.5955	1.45705	1.80325
gene-1700021N21Rik	0	0	0	0	20.1963	23.0973	16.786	17.6764	18.4551	25.9374	25.1336	25.7455
gene-1700022A21Rik	0.187761	0.191298	0.386415	0.19586	74.1349	72.0992	69.096	63.0281	116.063	119.449	116.93	112.169
gene-1700022A22Rik	0	0	0	0	29.5086	21.7491	24.5723	23.0348	32.1483	25.9315	26.627	29.5248
gene-1700022E09Rik	1.07591	0	0	0	11.983	6.09798	10.8071	8.57574	4.77619	13.5402	9.80941	7.9386
gene-1700022H01Rik	0.461815	0	0	0	44.2607	45.0045	44.2586	38.9552	68.0711	72.5504	63.5104	65.9943
gene-1700022H16Rik	0	0	0	0	0	0.545819	0	0.558486	0	1.37649	0	0
gene-1700022I11Rik	0.135611	0	0	0	6.79393	5.53257	6.35224	6.36864	7.0457	6.69042	6.41883	5.68783
gene-1700022N22Rik	0	0.920163	0.464625	0	8.16812	9.38338	10.6227	7.61808	12.5997	10.9967	13.9143	15.4003
gene-1700023A20Rik	0	0	0	0	7.53365	5.89062	6.36757	7.23784	7.51599	8.08504	7.95482	7.55078
gene-1700023C21Rik	0	0	0	0	30.1818	16.4824	22.762	26.0538	24.4033	31.3586	27.9505	33.1504
gene-1700023D09Rik	5.62756	2.55032	2.57533	15.8837	3.832	2.68111	1.81052	3.65796	5.66178	0	4.46834	3.46027
gene-1700023F02Rik	0	0	0	0	24.9783	26.0292	23.0234	24.591	21.25	21.1516	19.8633	21.2573
gene-1700023G09Rik	0	0.298036	0	0	6.90151	9.09749	8.37355	8.35459	10.2733	10.3854	12.7363	7.72831
gene-1700024B05Rik	0	0	0	0	0.360523	2.1984	1.60918	1.62595	1.05357	1.52054	0.771442	1.09363
gene-1700024B18Rik	0	0	0	0	0	0.654038	0.662437	0	0	2.48199	0.839218	0
gene-1700024G13Rik	1.01714	1.03786	0	0	83.6477	81.5195	89.1347	75.2661	101.153	104.231	107.573	101.322
gene-1700024I08Rik	0	0	0	0	1.14005	1.73864	1.46811	0.889948	1.43476	1.45032	0.735724	1.11722
gene-1700024J04Rik	0.200171	0.101954	0	0	8.8133	7.94475	9.00426	9.24638	9.15549	8.70911	10.113	9.50301
gene-1700024N05Rik	0	0	0	0	4.62591	3.46515	4.46195	4.81472	5.97595	4.63963	5.64884	4.44806
gene-1700025B11Rik	0.61573	0.627826	0	1.92796	117.25	106.049	76.2316	86.9167	108.829	81.8591	97.0698	112.443
gene-1700025C18Rik	0	0.454981	0	0	12.2745	7.04024	7.78196	8.51721	12.2896	17.6344	16.671	16.0529
gene-1700025D23Rik	0	0	0.367212	0	21.9838	25.9514	25.8032	29.1647	29.6044	32.0978	27.5683	26.5923
gene-1700025F24Rik	0.329543	0	0.339172	0	13.2765	15.8644	18.7157	18.182	15.805	16.2693	20.4086	16.4082
gene-1700025G04Rik	4.18702	2.7601	3.88584	3.16907	12.8943	12.7064	11.9051	13.9892	11.2429	15.1832	10.7874	13.1742
gene-1700025H01Rik	2.44858	3.69251	2.84696	4.66094	3.14055	1.82445	2.70473	1.73119	1.85334	1.32904	1.19862	1.73973
gene-1700025J12Rik	0	0	0	0	6.88708	5.16034	6.3487	2.64113	6.40106	5.08536	6.09713	5.69697
gene-1700025K04Rik	0	0	0.871721	0	12.4299	9.03315	9.14963	10.474	15.7845	18.2548	22.3744	18.736
gene-1700025K24Rik	0	0	0	0	11.4767	11.9679	12.4298	14.3957	15.5588	16.1026	19.7564	15.0001
gene-1700025M24Rik	0	0.49825	0	1.21703	41.7607	45.6316	48.0935	52.4308	51.5944	46.7419	59.8856	56.1368
gene-1700025N23Rik	0	0	0	0	14.5168	14.5231	18.5151	14.3898	18.8194	19.6052	21.9696	17.7341
gene-1700025O08Rik	0	0	0	0	0	0.586065	0.593633	0.599618	0	2.21962	1.501	0
gene-1700026D11Rik	0	0.358841	0.362399	0	15.9199	16.6902	18.7065	15.2753	15.636	17.3839	20.5238	18.1811
gene-1700026F02Rik	0	0	0	0	14.7472	13.3946	10.8547	14.2539	17.3568	19.5862	21.9235	21.4922
gene-1700026J12Rik	0.444165	0.742257	0.249866	0	59.1866	60.4881	64.8015	58.2372	54.1622	51.1317	57.059	58.9077
gene-1700026J14Rik	0	0	0.392727	0	2.69392	4.656	1.1101	1.68234	2.03326	2.39774	3.12775	2.81462
gene-1700027A15Rik	22.6941	29.9069	28.2489	22.7093	1463.17	1465.85	1483.28	1535.98	1912.42	1821.41	1911.96	1927.92
gene-1700027F06Rik	0	1.01647	0	2.08056	169.479	154.799	161.071	160.511	208.764	180.885	188.918	208.584
gene-1700027F09Rik	0.399188	0	0	0	17.1864	16.9005	20.0276	17.0084	17.7272	18.2777	21.4528	29.448
gene-1700027H10Rik	0	0	0	0	0.40231	0.409147	1.24354	0.418756	1.01613	0	3.64858	0
gene-1700027I24Rik	0	0	0	0	11.1378	15.5311	11.1468	12.2552	13.229	12.9688	11.5127	9.9894
gene-1700027J07Rik	0	0	0	0	0.950906	0.96657	0.979533	0.395879	0.238678	0.723558	0.489435	0
gene-1700028B04Rik	0	0	0	0	0.433748	0.882298	0	0.451481	0.548278	1.10903	0.562531	1.70803
gene-1700028D13Rik	0	0	0	0	23.5805	19.9229	26.4474	26.1255	32.4031	46.0956	34.9912	39.7005
gene-1700028E10Rik	0	0.129124	0.297721	0.264399	4.68924	5.32791	3.80476	4.09168	5.77422	4.91438	3.85229	3.27355
gene-1700028I16Rik	0.269938	0	0	0.563224	27.1257	27.1842	23.6132	27.437	27.0911	24.9532	29.9889	30.1147
gene-1700028J19Rik	1.17633	0.719153	1.45264	0.245428	174.938	168.327	176.253	160.918	252.201	254.83	250.64	247.706
gene-1700028K03Rik	0	0.393862	0.397845	0	30.0784	21.727	27.3611	23.5677	23.378	26.0434	25.757	23.234
gene-1700028M03Rik	0	0	0	0	1.6508	2.23919	0.567046	2.2911	0	1.41233	2.86527	0.724849
gene-1700028P14Rik	2.39155	1.74093	1.05492	2.13876	299.842	295.002	290.482	286.2	343.493	331.524	339.787	344.321
gene-1700028P15Rik	0	0	0	0	3.68331	4.24375	5.31219	2.30019	2.77806	4.05571	4.11491	4.48644
gene-1700029B22Rik	1.35154	0.918447	0	1.41033	84.4909	81.3877	71.3389	85.2972	82.4273	75.6451	82.901	88.4907
gene-1700029F12Rik	4.37116	6.35236	2.09816	3.39072	487.439	513.807	505.74	498.042	568.566	557.995	552.896	587.9
gene-1700029H14Rik	3.2321	2.35726	2.23848	2.97487	217.536	223.768	221.594	231.263	333.851	339.456	323.161	340.828
gene-1700029I15Rik	0	0	0	0	21.4271	20.1336	28.0332	18.0157	54.7683	54.3987	54.0901	43.7694
gene-1700029J03Rik	0	0	0	0	0	0.552089	0.839149	0.565206	0	0.690522	0.700587	0.354627
gene-1700029J07Rik	14.7684	16.557	12.2363	14.4789	74.7267	69.976	68.175	74.0273	65.9688	68.2533	62.5764	70.5269
gene-1700029M03Rik	1.04797	1.06938	0	0	133.738	118.957	111.602	139.012	113.871	126.067	128.871	126.404
gene-1700029M20Rik	0	0.184212	0.465187	0.188616	68.6091	69.857	74.3632	74.1765	75.6052	79.3363	76.8734	74.6329
gene-1700029N11Rik	0	0	0	0	41.1585	38.8695	33.3206	31.475	41.3918	39.7141	44.0995	34.7159
gene-1700029P11Rik	0.839818	0	0.576197	0.5841	117.253	110.127	119.968	115.234	131.027	124.87	133.325	123.891
gene-1700030A11Rik	0	0	0	0	6.57523	7.63913	6.53159	6.84356	9.44317	7.75442	6.65725	8.88453
gene-1700030C10Rik	1.54323	1.57221	1.11155	1.7707	6.23976	5.78505	4.84847	6.15231	5.61944	6.92301	6.32234	4.69487
gene-1700030C12Rik	1.41902	3.51121	1.24448	2.96051	134.844	129.209	135.219	122.429	148.517	130.002	138.359	140.591
gene-1700030C14Rik	0.81178	0	0.417796	0	24.9198	22.1328	24.1973	22.658	44.7016	36.0765	43.2568	35.5568
gene-1700030F04Rik	0	0	0	0	53.7065	64.6464	58.7251	47.7235	69.9894	75.057	59.023	70.9669
gene-1700030I03Rik	0	0	0	0	1.72227	2.62994	1.77536	3.58574	0	1.11576	0	2.28908
gene-1700030J22Rik	0.895216	1.45907	1.01316	0.653592	64.7814	63.7064	67.8838	60.0987	83.5276	76.0365	83.6061	81.5441
gene-1700030K09Rik	2.02782	3.36956	2.63547	2.44758	14.5233	12.9572	13.2439	12.462	18.5428	17.2325	18.1277	20.5203
gene-1700030L20Rik	0	0	0	0	11.1982	12.6479	11.3219	9.92839	9.63429	12.8938	11.2135	10.5423
gene-1700030L22Rik	0	0	0	0	1.11442	1.18507	1.11748	1.25999	1.57408	1.40508	1.45751	1.41203
gene-1700030M09Rik	0	0	0	0	2.97862	3.67668	3.06837	1.99296	5.611	7.29052	3.56159	4.4381
gene-1700030N03Rik	0	0	0	0	55.266	64.279	55.4814	66.4944	75.9174	81.4867	60.1086	73.1607
gene-1700030O20Rik	0	0	0	0	11.3743	12.764	14.5481	14.697	15.8457	17.0251	21.8435	16.9679
gene-1700031A10Rik	0	0	0	0	0	0.698876	0.708103	0	0.433233	0.876047	0	0
gene-1700031F05Rik	0	0	0	0	0.571283	0.870935	0.88269	0.818642	1.61134	1.79359	1.21326	1.84274
gene-1700031L13Rik	0.374458	0.763287	0	0.781413	123.75	111.832	126.669	120.271	128.375	122.699	119.372	120.85
gene-1700031M16Rik	0	1.48514	2.24979	2.28063	287.41	267.864	280.975	271.558	305.439	337.827	321.852	337.597
gene-1700031P21Rik	0	1.7135	1.73004	3.50641	104.972	108.098	97.538	88.8747	87.6825	90.3902	105.41	95.7649
gene-1700034B16Rik	0	0	0	0	2.43327	2.16478	1.25341	2.21606	4.59604	4.6462	4.32099	3.18126
gene-1700034E13Rik	4.58098	8.56576	7.07674	3.98518	641.847	658.386	676.292	709.299	776.432	733.406	777.363	719.034
gene-1700034G24Rik	0	0	0.279675	0.283436	9.38436	11.2824	7.72577	9.207	17.0946	20.9753	18.1882	18.2909
gene-1700034H15Rik	0.28771	0.410283	0.2368	0.120027	1.06337	1.49608	1.17946	1.48977	1.53313	1.75488	1.36178	1.85647
gene-1700034I23Rik	0.901441	1.95137	1.85498	1.6454	93.6778	86.9847	88.0819	87.171	86.4637	84.7102	84.3167	89.5389
gene-1700034J05Rik	1.25396	1.05321	1.27148	1.42327	177.779	174.275	180.44	177.333	181.07	181.865	187.933	178.476
gene-1700034K08Rik	0	0	0	0	8.94428	6.44273	8.44741	8.9219	9.87494	10.9361	11.0946	8.78884
gene-1700034P13Rik	0	0	0.559625	0	0.257046	0.653104	0.132384	0.535052	1.12704	0.975971	0.495154	0.835643
gene-1700036A12Rik	0.114658	0.116803	0.117972	0	0.57056	0.414044	0.587682	0.59382	0.917927	0.618033	0.627137	0.317314
gene-1700036G14Rik	0.638495	0.651065	1.97234	1.9993	43.4992	47.4356	41.1245	36.8756	39.1299	44.7394	38.9851	42.9897
gene-1700037C18Rik	1.03249	1.5782	0.79691	1.61568	6.71882	7.4844	8.9735	5.99781	19.9179	26.5607	18.0962	16.9624
gene-1700037F03Rik	0	0	0	0	0	1.81637	0	1.85518	4.80818	0	0	5.0077
gene-1700037H04Rik	11.3361	13.3073	14.3065	12.0865	58.3075	53.4445	56.5947	52.4811	89.1229	90.6003	102.615	100.878
gene-1700039E22Rik	0	0	0	0	0	0.284593	0.288384	0.874021	0	0.71207	0	0
gene-1700039I01Rik	0	0	0	0	0.56371	1.02265	1.37665	0.574998	1.4785	0.711831	0.645609	0.82321
gene-1700039M10Rik	0	0	0.66984	0.678997	13.2466	8.82733	7.05996	9.5091	13.2889	19.2853	17.7852	13.1999
gene-1700040D17Rik	0.549695	0.84021	1.41428	0.286736	11.6688	8.30283	8.81481	7.48935	7.81136	8.63358	11.0125	9.88298
gene-1700040F15Rik	0	0	0	0	0	0	0	0	0	0	0	0
gene-1700040G22Rik	0	0	0	0	0	0	0	0	0	0	0	0
gene-1700040K01Rik	0	0	0.265636	0.269281	14.2513	17.2715	13.3627	14.6424	13.5257	15.289	18.3335	12.8512
gene-1700040P09Rik	0	0	0	0	23.2245	30.7535	16.7639	25.3894	44.8892	21.2357	50.7593	34.2138
gene-1700041A01Rik	0	0	0	1.20972	1.60978	4.09646	4.97791	6.70295	2.05628	6.24697	6.33581	7.47694
gene-1700041B01Rik	0	0	0	0	5.09799	6.89659	5.24035	7.01286	9.19831	8.35505	7.73072	8.29846
gene-1700041C23Rik	0	0	0	0	152.879	158.506	151.649	180.805	164.64	160.195	155.907	156.773
gene-1700041G16Rik	0.784321	0.316013	1.83977	1.61764	0.555083	0.905555	1.02354	1.78664	0.842352	0.851136	0.431807	0.723139
gene-1700041I07Rik	0	0	0	0	2.09537	4.61652	3.23822	2.90798	1.76136	3.11653	6.32352	3.2005
gene-1700041M19Rik	0	0	0	0	27.7425	28.3781	28.3952	26.851	22.3893	25.9834	24.3186	25.5434
gene-1700042G07Rik	1.04345	2.12951	3.2252	2.17936	252.935	249.28	264.44	264.049	407.649	389.257	427.154	388.816
gene-1700042G15Rik	0	0	0	0.138322	24.4274	25.7413	26.5757	23.688	31.8389	31.7352	30.7997	30.0407
gene-1700042O10Rik	0	0	0	0	3.55451	5.13433	5.20319	3.50481	4.69528	5.21902	2.16632	6.09277
gene-1700044C05Rik	0	0	0	0	1.63266	1.65973	1.20135	0.728268	1.17234	1.77725	1.20214	2.43417
gene-1700044K03Rik	0	0	0	0	13.9664	15.0052	12.7961	14.5385	13.8651	11.0309	14.2392	14.4039
gene-1700045H11Rik	0	0	0	0	2.75181	2.39871	2.83527	1.22755	4.46689	1.50569	5.09165	5.15368
gene-1700046C09Rik	0	0.613743	0.619766	0.628243	54.5777	52.9258	47.9521	54.6069	47.5819	51.3656	47.7203	38.3063
gene-1700047A11Rik	0	0	0	0	11.8487	6.77763	9.15584	8.86429	12.1463	11.8094	9.10526	8.24637
gene-1700047E10Rik	0	0	0	0	0.833862	0.848057	0	0.433975	1.05352	2.13089	1.62128	2.18796
gene-1700047F07Rik	0.4968	2.02579	1.02288	0	0.70039	1.42336	0.721075	0	0	0	0	0
gene-1700047G03Rik	19.5649	19.2146	19.4051	16.7018	20.8573	20.4376	23.2987	22.7548	42.336	45.3447	42.7665	48.217
gene-1700047L14Rik	0	0	0	0	10.5241	9.73156	10.8443	7.96686	8.47659	6.73703	9.31937	8.80275
gene-1700047M11Rik	0	0	0	0.479953	18.1563	14.5054	15.6993	18.223	23.6934	20.6497	22.2068	23.7522
gene-1700048B10Rik	0	0	0	0	2.36816	3.00374	1.49995	2.25677	2.34636	1.24936	1.87683	1.90958
gene-1700048F04Rik	0	0	0.822381	0.555775	22.4332	23.9523	23.3027	24.5255	24.8403	22.9496	18.6771	24.559
gene-1700048M11Rik	0	0	0	0	13.6522	10.1489	10.8217	14.7571	21.9616	11.446	14.3427	13.1319
gene-1700048O14Rik	0.705548	0	1.45317	0	69.4455	72.4478	67.8473	74.5819	53.8683	64.6843	66.0292	59.6685
gene-1700048O20Rik	0.859553	0.145945	0.58962	0	19.0074	19.2131	16.3323	19.4648	19.4666	17.9941	17.3459	20.4704
gene-1700049E15Rik	0	0	0.654255	0	0	0.913713	0	0	0	0	0.289466	0
gene-1700049E17Rik1	0	0	0	0	0.107419	0.218333	0	0.188557	0.227306	0.229686	0.137856	0.279228
gene-1700049E17Rik2	0	0	0	0	0	0	0.103957	0	0	0	0	0.131098
gene-1700049E22Rik	0	0	0	0	2.44625	5.9719	4.53724	3.56479	13.6277	10.0258	7.62775	7.7194
gene-1700049J03Rik	0	0	0	0	1.2845	0.435243	1.3232	0.668486	0	1.35856	1.65421	0.837414
gene-1700049L16Rik	0.365956	0.745945	0	0.381831	166.451	170.272	164.286	170.825	240.845	227.337	230.32	233.173
gene-1700051A21Rik	0	0.205679	0.207731	0.631746	71.3855	61.0668	66.0156	65.9584	64.3647	74.6308	73.8883	67.9305
gene-1700052H01Rik	0	0	0.339162	0	16.8634	13.4949	18.2331	13.3791	12.8759	15.9735	13.797	15.5321
gene-1700052I22Rik	0	2.27696	0	1.16509	167.597	210.072	202.339	219.694	211.937	230.646	219.69	234.577
gene-1700052K11Rik	5.47127	5.57351	4.96706	6.60187	12.7209	14.5525	11.6116	14.5869	10.7664	13.3775	12.8909	11.3729
gene-1700054A03Rik	0	0	0	0	10.1909	9.52088	7.09369	9.74696	8.31682	10.1582	9.24004	9.35427
gene-1700054K19Rik	0	0	0	0	4.05954	3.54012	2.39054	4.22562	4.41716	2.23486	2.26695	3.82306
gene-1700054M17Rik	0	0	0	0	2.96972	2.41716	5.50873	5.56419	1.50856	5.34304	4.64547	6.26728
gene-1700054O19Rik	0	0.0747723	0	0	1.30393	1.32496	1.28926	1.24848	1.89059	2.17291	2.07133	1.08265
gene-1700055C04Rik	0	0	0	0	0.86113	0	0.887677	0	3.3048	0	1.13159	2.28906
gene-1700055D16Rik	0.124657	0	0	0	0.673415	0.678157	0.273388	0.184166	1.05044	0.539517	1.43139	0.435566
gene-1700055D18Rik	2.79979	1.96107	3.24107	2.37291	9.42965	10.8444	9.32943	8.39361	8.23682	8.32143	10.5148	7.58211
gene-1700055K11Rik	0	0	0	0	0.570059	0.0827566	0.67103	0.678044	0.916902	0.720364	1.04425	0.74023
gene-1700055L01Rik	0	0	0	0	0.210615	0.285363	0.289236	0.292262	0.351192	0.266049	0.26997	0.273391
gene-1700056E22Rik	1.4986	3.0543	2.15925	3.43964	22.681	27.3654	24.6746	25.8127	30.0802	28.7845	36.0292	27.0823
gene-1700057G04Rik	0.592799	0.229657	1.11618	1.23694	91.1384	92.393	87.7745	82.8834	77.1268	83.7839	86.3705	86.5891
gene-1700057H15Rik	0	0	0	0	0.208631	0.212077	0	0.217143	0.261975	0.529489	0.537234	0
gene-1700057H21Rik	0	0	0	0	5.88773	4.49171	5.56134	7.66063	4.96986	11.9401	7.64984	7.74174
gene-1700060C16Rik	0	0	0	0	0.351367	0	0.362008	0	0.443067	0.895956	0.454479	0.460046
gene-1700060C20Rik	0	0	0	0	5.1105	4.79743	5.67054	7.77448	6.9485	8.53225	6.10998	8.76125
gene-1700060J05Rik	0.127607	0	0	0	4.98125	4.23374	4.19781	3.20481	4.07993	5.26618	5.45988	4.82308
gene-1700061F12Rik	0.334559	1.36382	0	0.349058	74.2429	75.234	71.1232	80.9644	73.3936	79.8829	85.9247	85.1413
gene-1700061I17Rik	0	0	0	0.279945	5.71381	5.51627	8.53358	5.94669	5.60154	5.17693	5.86395	5.56692
gene-1700061J23Rik	0	0	0	0	22.5397	22.4667	18.1153	19.2383	22.8044	13.8392	19.3037	16.5768
gene-1700061N14Rik	0	0	0.833741	0.845113	233.993	229.986	240.549	239.437	270.326	273.529	271.556	274.783
gene-1700062C10Rik	0	0	0	0	16.6162	20.5765	26.6393	9.50392	12.008	26.7362	22.3276	15.1091
gene-1700063A18Rik	0	0	0	0	0	0	0	0	1.09601	0	0	0
gene-1700063D05Rik	0.44066	0	0	0.459822	37.9116	31.5962	23.6909	29.7567	41.4863	38.7749	44.1558	41.8549
gene-1700063H04Rik	0.368185	0	0	0	17.9419	19.5623	16.3404	23.2753	23.2175	23.1367	24.4802	24.444
gene-1700063H06Rik	0	0	0	0	10.6008	10.3548	9.01079	8.24792	9.14733	12.234	10.1689	9.89611
gene-1700063O14Rik	0	0	0	0	0	1.03971	0	0	0	0	0	0
gene-1700064F23Rik	0	0	0	0	0	0	0.240672	0.243182	0.438915	0	0	0
gene-1700064J06Rik	0	0	0	0	0.745699	0	0.768591	0.776238	0	0	1.9532	0
gene-1700064M15Rik	0	0	0	0	36.1908	41.4462	37.2868	31.818	39.4329	38.9741	44.0845	42.7843
gene-1700065D16Rik	0	0	0	0	13.4923	14.7324	11.1896	13.3004	22.1421	11.7941	23.3086	18.2075
gene-1700065I16Rik	0	0	0.381211	0	11.7723	13.8301	12.6667	13.6144	16.7796	17.9578	20.9189	21.8612
gene-1700065J11Rik	0	0	0	0	15.0327	16.5703	16.1378	14.3439	14.3314	20.9505	26.1547	15.7124
gene-1700065J18Rik	0	1.01229	0	1.03601	22.8292	14.784	11.4079	15.1224	29.9531	26.7539	17.1862	29.2835
gene-1700065L07Rik	0.509359	0	0.524379	0	50.217	48.5117	51.7382	48.1622	47.5022	47.1152	45.9423	38.519
gene-1700065O20Rik	0	0	0	0	1.57365	1.92006	2.91823	0.982755	1.58575	2.0039	0.813218	2.46967
gene-1700066B17Rik	0	0	0	0	6.86992	7.45335	9.91027	5.24393	11.5868	9.37569	11.2944	13.8372
gene-1700066B19Rik	0.206274	0.10504	0.212232	0.215151	0.732495	1.04211	0.905352	1.44849	1.6491	1.66574	1.78419	2.18718
gene-1700066C05Rik	0	0	0	0	0	0	0	0	0	0.880952	0	0
gene-1700066J03Rik	0	0	0	0.709568	16.6964	15.5273	19.1706	14.3999	23.547	29.9259	23.5426	25.707
gene-1700066M21Rik	7.13175	6.65965	7.25019	6.90705	15.6207	15.5666	13.6661	14.4361	13.7988	13.5682	11.8244	13.233
gene-1700066N21Rik	0	0	0	0	5.56202	6.22033	6.58951	6.07858	7.69829	5.30564	4.30636	6.17608
gene-1700066O22Rik	0	0	0	0	0.854204	2.60518	1.97987	1.55607	1.87758	1.08413	1.09998	0.835277
gene-1700067G17Rik	0	0	0	0	28.825	24.2325	31.283	25.6027	24.2555	28.4515	27.8684	24.1786
gene-1700067K01Rik	0	0	0	0	10.5146	9.66089	9.8663	10.6276	16.1353	18.6386	16.8881	19.2959
gene-1700067P10Rik	0	0.395116	0.399028	0	81.5558	75.96	77.252	83.7462	123.952	103.017	105.225	115.463
gene-1700069L16Rik	0.444713	0	0	0	3.76299	5.10149	3.87679	4.89586	6.31968	3.59374	4.86134	4.92117
gene-1700069P05Rik	0	0	0	0	0.817132	0.276919	0.561204	0	0	0.346364	0.702825	0
gene-1700071G01Rik	0	0	0	0	5.11574	5.20833	4.3948	1.77521	5.45274	5.52227	3.36042	5.66583
gene-1700071K01Rik	0	0	0	0	7.0172	6.73659	7.02767	6.28908	8.80781	12.3618	12.2919	13.2073
gene-1700071M16Rik	0.103197	0	0	0	20.7728	18.6014	24.6908	16.7216	25.4073	23.2671	22.2639	27.632
gene-1700072B07Rik	0	0	0	0	5.93943	4.83433	3.67249	6.18244	9.80566	14.5025	10.8394	11.7512
gene-1700072F12Rik	0	0	0	0	3.26682	4.31825	6.73132	6.12049	7.82114	6.24248	4.22213	5.55621
gene-1700072I22Rik	0.77531	0	0.798032	1.61796	5.4758	7.74546	5.88639	6.69126	8.68132	8.16499	5.82961	7.51088
gene-1700072O05Rik	0	0	0	0	7.04767	7.84879	6.91522	10.1301	11.8438	13.685	12.1483	10.1014
gene-1700073E17Rik	0.0544574	0	0.0560274	0.0567983	12.6191	12.2716	12.5185	12.7706	13.7839	13.1398	15.5643	14.8587
gene-1700074H08Rik	0	0	0	0	10.1036	17.4247	9.95788	12.8029	16.1057	21.3445	21.6529	23.0684
gene-1700074P13Rik	1.70372	1.98038	3.00831	1.53258	695.112	654.437	674.55	677.536	658.412	651.619	646.113	643.888
gene-1700080F18Rik	0	0	0	0	1.84194	2.49646	1.89761	3.19517	5.13928	3.11606	3.95206	3.20119
gene-1700080G11Rik	0	0	0	0.836673	12.4999	8.14529	8.67211	7.59172	13.3116	5.00888	11.6893	9.61047
gene-1700080N15Rik	0	0	0	0	21.6084	21.3576	16.5424	23.135	23.537	26.9961	37.853	31.7808
gene-1700081B01Rik	0	0	0	0	1.02298	1.03963	1.87322	1.06465	0.853964	1.0065	0.911495	1.47739
gene-1700081H04Rik	0	0	0	0	3.1905	2.88262	1.64325	1.47584	2.89074	1.79753	1.13992	1.61585
gene-1700082M22Rik	0.140579	0.148491	0.524972	0.22807	1.34669	0.947364	0.977472	1.23982	0.971094	1.04621	1.45977	0.806341
gene-1700083H02Rik	0	0	0.522178	0.529325	28.5763	25.4264	30.5459	24.9106	31.5352	29.1524	32.8102	34.6151
gene-1700084D21Rik	0	2.54535	0	0	73.9006	75.7781	68.361	76.924	90.1244	89.7022	72.792	79.7932
gene-1700084E18Rik	0	0	0	0	2.46068	1.25183	0	0.640343	6.2537	6.32887	2.40735	3.24769
gene-1700084F23Rik	0.273603	0	0	0.285438	21.6838	21.254	17.7497	25.3895	26.001	27.7479	27.6558	26.7398
gene-1700084J12Rik	0	0	0	0	2.09212	1.51963	2.15561	3.73321	2.258	3.04313	2.70177	2.73497
gene-1700084M14Rik	1.21293	1.23673	1.24887	0	235.277	267.464	242.422	273.289	234.852	258.219	263.61	240.518
gene-1700085C21Rik	0	0	0	0	0.371333	0.188725	0	0	0.698944	0.235427	0.477748	0.48372
gene-1700086D15Rik	0	0.0477284	0	0	0.600424	0.54155	0.994521	0.797049	0.957161	0.925143	0.648648	0.86455
gene-1700086L19Rik	8.69614	13.7637	8.19306	10.0086	325.631	342.317	352.02	327.049	334.518	353.928	351.67	363.144
gene-1700086O06Rik	2.93768	3.59559	4.02725	3.75301	1.69877	1.09812	2.17961	2.03397	1.16425	1.19595	1.78545	0.79395
gene-1700086P04Rik	1.3215	1.95199	0.978527	2.39299	27.0235	24.7751	27.3529	25.9997	26.6351	29.5058	30.8878	28.3724
gene-1700087M22Rik	0	0	0	0	8.84502	9.02271	6.8477	9.21189	0	14.7418	11.9589	18.1223
gene-1700088E04Rik	3.83353	3.24995	3.35484	2.21821	26.2078	27.7693	24.619	23.2794	40.8071	42.2233	41.9964	39.2271
gene-1700091H14Rik	0	0	0	0	0.139575	0.283714	0.287539	0.290533	0	0.353428	0	0
gene-1700091J24Rik	0	0.549385	0	0	13.2738	7.71347	9.37793	11.053	18.6662	18.391	22.5854	19.3822
gene-1700092C02Rik	0	0	0	0	1.68856	0	0.870293	1.75777	1.07957	2.18676	2.21783	2.24325
gene-1700092C10Rik	0	0	0	0	22.8759	23.6882	28.7128	24.2439	27.8499	29.2279	31.8071	28.3738
gene-1700092E19Rik	0	0	0.168017	0	4.97967	3.88386	5.48702	4.4595	3.91555	4.9812	4.90577	4.81707
gene-1700092K14Rik	1.03012	1.05114	1.06132	1.07575	1.43548	0.730443	1.4795	0.747129	0	0	0	0.950139
gene-1700092M07Rik	0	0	1.1338	0	102.587	133.244	104.949	102.007	230.547	233.437	227.732	209.058
gene-1700093K21Rik	1.72147	1.46357	1.77533	1.22852	372.92	369.004	357.469	371.412	418.206	399.077	411.634	420.43
gene-1700094D03Rik	5.70402	5.13667	4.93306	5.08706	27.7189	28.1069	24.6177	27.3202	24.2281	25.2129	27.3906	25.6045
gene-1700094J05Rik	0	0	0	0	5.51925	4.15582	5.47492	6.38271	6.15963	9.07764	7.36836	9.05888
gene-1700094M23Rik	0	0	0.0764037	0	1.03933	1.91606	1.01705	0.98938	0.653879	1.9733	1.45786	1.24507
gene-1700094M24Rik	0	0	0	0	26.3829	27.515	25.4391	21.1237	34.9608	30.174	34.1107	34.972
gene-1700095A13Rik	0.14463	0.147343	0.446449	0.603439	0.307842	0.417129	0	0.213593	0.513801	0.38928	0.790014	0.266662
gene-1700095A21Rik	0	0	0	0.277581	61.765	59.1453	68.2797	55.6611	59.7875	59.2213	56.2118	63.0472
gene-1700095B10Rik	0	0	0	0	54.0434	48.6816	46.2595	51.5909	61.8652	55.4976	70.0837	62.6931
gene-1700095J03Rik	0.146116	0.297715	0.451036	0.152413	26.4346	23.7039	23.4909	23.0885	24.1374	23.3348	23.2789	22.6298
gene-1700095J07Rik	0	0	0	0	2.85466	4.28287	4.90071	4.66879	3.91756	4.13006	2.44458	2.47532
gene-1700095J12Rik	0	0	0	0	14.4178	12.8997	21.0919	20.7102	35.9305	26.7819	34.9885	32.0291
gene-1700095K22Rik	2.94979	1.50599	3.04106	0	248.47	222.954	196.331	235.352	221.019	205.41	259.383	254.138
gene-1700096J18Rik	0	0	0	0	27.6505	20.5123	30.2753	31.1801	41.6775	40.693	38.2754	37.2109
gene-1700096K18Rik	3.37707	4.77874	5.0195	3.71845	4.78778	5.81214	8.76731	6.92081	8.16476	7.40717	6.83269	7.6105
gene-1700096P03Rik	0	0	0	0	6.71885	4.97175	2.51787	4.45058	6.98462	2.35615	3.18658	10.4787
gene-1700097N02Rik	0	0	0	0	14.4693	13.6953	12.5929	8.56857	6.58629	8.55886	14.473	14.9781
gene-1700099I09Rik	0	0	0	0	49.0849	48.664	45.9284	51.5187	61.5218	57.4225	56.7444	67.5477
gene-1700100I10Rik	0.239696	0	0	0.838835	36.3522	36.6724	29.5357	37.1264	39.6764	37.2728	37.0179	42.59
gene-1700100L14Rik	0	0	0	0	46.0621	47.1686	38.032	46.9237	62.9808	49.1075	49.3989	46.5867
gene-1700101I11Rik	0.82174	1.95382	0.281894	1.71457	25.3909	22.4601	24.9574	20.7783	28.2199	26.5501	29.1837	24.4972
gene-1700101O22Rik	0	2.76034	0	0	281.663	293.451	261.429	282.503	359.801	347.496	418.961	352.673
gene-1700102H20Rik	1.20094	2.04134	4.12226	2.08917	8.98564	11.5883	12.965	9.8905	18.3306	11.1506	13.2115	16.5996
gene-1700102J08Rik	0	0.127537	0	0	0	0	0	0.0924695	0	0	0	0
gene-1700102P08Rik	0.771072	0.261897	0.793519	0.804406	99.5315	99.69	97.1332	100.938	112.552	105.432	109.072	116.128
gene-1700104B16Rik	0.223313	0	0	0.465913	44.3288	46.4815	38.3362	41.1657	44.2942	38.715	43.0467	43.1632
gene-1700104L18Rik	0	0	0	0	0	0	0	0.404561	1.47195	0.496155	0	0.509477
gene-1700105F02Rik	0.174105	0	0.179152	0.99909	12.2405	13.6962	9.64424	11.2719	14.1321	19.085	23.8875	17.5936
gene-1700105P06Rik	0.606464	0.618368	0	0	25.9998	33.3789	28.1069	25.2881	34.4737	39.7679	43.6587	39.154
gene-1700108F19Rik	0.34165	0	0	0	26.7975	23.3155	24.8701	23.1171	22.4545	26.068	31.4272	30.8723
gene-1700108I11Rik	0	0	0	0	17.8949	12.1526	12.3023	7.45271	26.1517	21.8339	15.8148	17.5881
gene-1700108J01Rik	3.14331	0	1.61871	1.64141	223.408	211.604	201.869	228.537	241.485	228.092	222.059	249.348
gene-1700108N06Rik	0	0	0	0	0.647265	1.03364	0.992182	0.577409	0.578567	0.584445	0.237219	0.360326
gene-1700109G14Rik	0	0.386435	0	0	97.9838	99.3444	94.0471	96.9685	106.413	103.136	118.454	98.9424
gene-1700109G15Rik	0	0	0	0	9.0265	6.12464	11.6296	9.39619	14.3924	12.6292	11.8238	7.97399
gene-1700109H08Rik	0	0.888617	0.897546	0.454936	107.289	88.458	104.199	107.832	85.5594	94.3219	84.179	101.294
gene-1700109I08Rik	0	0	0	0	6.43285	3.63704	5.89344	6.69625	0.910797	5.53235	4.67608	4.73058
gene-1700109K24Rik	0.52013	0	0	0	5.70638	4.49056	7.58469	6.13075	4.15758	4.66797	4.73633	5.27511
gene-1700110C19Rik	0	0.438767	0	0	11.5376	11.1135	10.0096	9.79667	13.7636	17.3922	14.1162	17.4658
gene-1700110I01Rik	0	0	0	0	0.556195	0	0.343734	0.115773	0.139282	0	0.285551	0.144576
gene-1700110I07Rik	0	0	0	0	4.82389	4.59813	2.48486	4.07948	6.07388	3.07006	3.50408	2.75898
gene-1700110K17Rik	0.441526	0.900182	0	0	26.4616	14.5606	16.6778	15.5534	23.9179	28.5397	26.9441	30.1255
gene-1700111N16Rik	0	0	0	0	2.81857	3.04396	2.359	3.48358	3.31487	2.67963	3.62519	2.75292
gene-1700112D23Rik	1.61901	0.292027	0	0	11.6158	14.1699	11.5812	15.5012	14.0572	13.2422	6.69067	14.1759
gene-1700112H15Rik	0	0	0	0	0	0.280925	1.13864	0.287596	0.347656	0.351416	0.356537	0.360945
gene-1700112J05Rik	0.37797	0	0	0	14.1449	17.6366	18.9712	14.7224	18.4634	15.6086	14.4591	23.6998
gene-1700112J16Rik	1.64738	0.599356	2.815	2.48523	8.02532	5.18934	9.13326	8.87654	13.6627	5.72934	11.7289	7.53084
gene-1700112M02Rik	0	0	0	0	8.8235	12.145	13.3992	15.2369	16.7658	21.4122	15.8033	11.1694
gene-1700112N08Rik	0	0	0	0	3.9976	7.41081	7.46321	4.89999	6.02915	4.49374	8.77524	6.27328
gene-1700113A16Rik	7.05339	10.7815	4.23449	6.74545	8.73073	7.18447	8.35133	8.00518	7.30855	8.44091	5.62037	4.0646
gene-1700113B09Rik	0	0	0	0	1.87909	3.1866	3.22756	3.91197	5.57332	5.64052	7.35601	5.78878
gene-1700113H08Rik	0.349048	0.934298	0.702795	0.478287	122.727	130.431	117.13	122.837	143.234	143.185	153.155	146.454
gene-1700116B05Rik	0	0	0	0	8.69795	17.1179	21.4631	10.4544	22.2098	17.3379	20.2236	22.1744
gene-1700116H05Rik	0	0	0.103404	0	3.35027	3.60858	3.61604	4.35101	4.6497	4.92857	4.26088	3.65331
gene-1700119H24Rik	0	0	0	0	0	0	0	0.414885	1.0066	1.5269	0	0.522636
gene-1700120B22Rik	0.211958	0	0.872458	0.221185	13.3656	11.6004	12.8392	11.5661	12.0479	12.1728	14.8603	12.8973
gene-1700120C14Rik	3.18527	2.16694	2.18792	4.43529	2.2179	0	1.52398	0.769591	0.942982	0.954431	0	0
gene-1700120E14Rik	0	0	0.280846	0	9.00596	10.7268	9.57538	10.2801	8.72639	9.18249	7.8268	8.42889
gene-1700120G07Rik	0	0	0	0	19.8339	18.0026	21.6482	19.1689	21.6613	18.2937	17.0395	19.4076
gene-1700120K04Rik	0	0	0	0	9.764	9.93081	7.31685	9.23927	19.641	23.8383	16.6975	26.2234
gene-1700121C08Rik	0	0	0	0	1.36712	4.29413	1.61631	2.92309	1.98935	0.880952	3.0632	0
gene-1700121C10Rik	0	0	0.930396	0	15.7739	16.05	13.0049	10.5084	23.2617	17.0481	20.5861	17.496
gene-1700121L16Rik	0	0	0	0	0	0.862705	0	0.882928	0.535962	0.542042	0	0
gene-1700121M21Rik	0	0	0	0	0	0	0	0	0	0	0	0
gene-1700121N20Rik	0	0	0	0	2.76017	2.80569	3.65566	2.66758	3.46474	4.25149	4.56747	5.90906
gene-1700122C19Rik	0	0	0	1.03687	26.6844	20.9519	17.5111	21.22	32.1405	34.8283	29.5084	29.1947
gene-1700122E12Rik	0	0.144067	0	0.147506	1.20408	1.22365	1.96366	1.46201	1.50714	1.64937	1.28742	1.56441
gene-1700122H20Rik	0	0	0	0	21.3697	22.4035	28.0299	31.0072	33.769	30.0106	32.1313	40.2084
gene-1700122O11Rik	0	0	0	0	9.22205	8.80775	8.63691	11.3438	14.0657	14.5734	15.507	17.8891
gene-1700123J17Rik	0.164386	0.167475	0.338309	0	0.466352	1.1849	0.240183	0.485363	0.438019	0.737512	0.748353	0.909342
gene-1700123K08Rik	0	0	0	0.284456	19.0669	18.1738	11.7024	15.411	24.5513	18.5054	19.6126	20.8773
gene-1700123L14Rik	1.2538	2.39501	3.70906	1.79825	341.727	350.792	353.359	342.12	392.799	371.505	375.97	368.141
gene-1700123M08Rik	0.266957	1.63215	0.549465	0.557003	11.3357	9.79403	11.8715	13.3712	9.24678	12.2189	13.3702	12.5528
gene-1700123O12Rik	0	0	0	0	15.8434	23.3216	19.761	21.2648	29.4985	15.4489	29.1831	26.8025
gene-1700123O20Rik	35.0286	39.6719	38.6201	32.4735	26.7451	27.1966	32.4204	29.4666	30.3846	27.941	29.1228	27.4156
gene-1700123O21Rik	0	0	0	0	0.993276	0	0	0.344639	0	0.421886	0.427981	0.433234
gene-1700124L16Rik	0	0	1.34112	0	11.7207	9.17911	7.43539	8.44709	8.08188	17.5429	14.2334	16.7946
gene-1700124M09Rik	0	0	0	0	4.03653	0	0	0	2.64214	0	2.72016	2.74838
gene-1700125G02Rik	0	0	0	0	0	0	0	0	0	0	0	0
gene-1700125G22Rik	0	0	0	0	9.26493	8.67518	9.29323	5.07531	11.3394	10.5315	9.42814	9.54517
gene-1700125H03Rik	0	0	0	0	50.3773	51.2556	38.5659	46.4313	59.7376	61.2149	48.5153	64.2594
gene-1700125H20Rik	0.504666	0.514347	0	0	42.6192	44.9565	44.7243	42.7254	55.7615	59.8539	48.4051	47.1827
gene-1700126A01Rik	0	0	0.134711	0	15.6099	14.7302	15.5996	16.7296	16.9765	18.5585	18.3549	19.7939
gene-1700126G02Rik	0	0	0	0	1.08265	2.47658	1.11534	1.40857	2.04294	2.75332	1.74591	1.76751
gene-1700126H18Rik	0	0	0	0	0	0.703999	0.712993	0.720117	0.88099	0.891797	0	0
gene-1700127F24Rik	0	0	0	0	0.532503	1.31416	0.940227	0.950059	1.23697	2.11447	1.3654	1.58022
gene-1700128A07Rik	0	0	0.711325	0	31.7408	29.0411	28.9254	27.6997	24.8596	23.8848	21.401	25.4902
gene-1700128E19Rik	0	0	0	0	20.8558	18.0826	14.3311	18.4938	14.7875	20.9625	20.2485	20.4827
gene-1700128F08Rik	0.254588	0	0	0	1.98242	2.74777	1.29951	1.87572	2.48722	2.97023	1.39096	2.34726
gene-1700129C05Rik	1.35714	2.97362	0.583422	1.66791	552.099	540.392	524.583	505.271	588.321	536.993	557.84	559.892
gene-1810006J02Rik	0.158367	0.161341	0	0.165191	0	0	0.1157	0.116907	0	0.14209	0	0.145997
gene-1810007C17Rik	0	0	0	0	0	0	0	0	0	0	0	0
gene-1810007D17Rik	0	0	0	0	0	0	0.302133	0	0	0.37319	0	0
gene-1810008I18Rik	0	0	0	0	0	0	0	0.317107	0	0.387838	0	0
gene-1810009A15Rik	57.3439	55.9171	59.9977	57.2415	72.8004	86.3067	79.6257	87.6664	91.8431	94.5998	93.6988	87.6211
gene-1810009J06Rik	0	0	0	0	0	0	0	0	0	0	0	0
gene-1810010H24Rik	2.49913	2.61886	2.91706	2.95617	0.709389	0.842302	1.09572	1.10607	1.18373	1.04578	0.46013	1.17151
gene-1810010K12Rik	0	0	0	0	0	0	0	0	0	0	0	0
gene-1810012K16Rik	0	3.87565	3.91364	0.661192	5.78456	2.26285	5.96032	4.63158	4.50114	6.82881	4.04102	0.584269
gene-1810013A23Rik	0	0	0	0	0	0	0	0	0	0	0	0
gene-1810013D15Rik	1.05068	0.960336	0.540571	0.547992	0.744983	0.126189	0.383678	0.409209	0	0	0	0
gene-1810013L24Rik	16.1854	18.1226	15.9528	16.8163	37.0557	36.4036	36.8087	38.885	32.2606	31.4745	34.8631	30.6936
gene-1810014B01Rik	5.96289	4.21873	4.43132	6.39269	1.29213	2.14885	2.54086	1.83383	0.882641	1.18892	1.65879	0.763497
gene-1810018F18Rik	0	0	0	0	0	0	0	0	0	0	0	0
gene-1810019D21Rik	19.0703	25.1711	25.9983	22.6207	9.39071	9.40108	8.3872	7.34764	0.88172	0.461337	1.26547	0.366107
gene-1810019N24Rik	0.354593	0.180633	0.547311	0	1.38277	1.27757	0.776889	0.915816	1.25971	0.954495	0.807101	1.96141
gene-1810020O05Rik	0.536136	0.98677	0.993309	0.851547	11.1603	9.52607	10.9119	9.54445	9.73018	10.3977	9.85777	9.6937
gene-1810021B22Rik	0.97951	0.49926	0	1.02217	2.41518	2.10504	0.355472	0.718245	1.30497	0.879601	0.446185	0.451655
gene-1810021M19Rik	0.0924978	0.0942197	0	0.0482347	0	0.0334086	0	0	0	0	0	0
gene-1810024B03Rik	0.218665	0	0	0	4.34195	4.41138	4.78771	4.35488	3.88415	4.71439	4.17995	5.03579
gene-1810030O07Rik	16.1213	17.5217	16.2602	17.3396	4.78774	6.47916	7.35012	5.78236	5.04797	4.34928	5.44464	3.91315
gene-1810034E14Rik	0.147273	0.450108	0.454609	0.460853	0.31345	0.42473	0.107619	0.326247	0.261605	0.264264	0.268152	0.543072
gene-1810035K13Rik	0	0	0	0	0	0	0	0	0	0	0	0
gene-1810037I17Rik	86.5526	83.972	86.6369	78.857	38.1559	46.4582	37.3617	40.3673	35.0135	43.0991	34.8216	36.6221
gene-1810041H14Rik	14.5331	14.3564	3.85757	10.2937	22.6157	25.3906	21.614	23.842	27.295	17.2445	25.1729	24.8206
gene-1810044D09Rik	25.2416	24.2291	32.8758	24.0247	79.6084	86.8045	66.4848	77.4484	108.137	106.733	111.653	112.304
gene-1810046K07Rik	0	0.231881	0	0	0.483682	1.31057	0.66411	0.167785	0.404209	0.204204	1.03602	1.25888
gene-1810049I09Rik	2.53014	1.72061	2.60603	2.64156	37.1619	47.4113	26.7469	27.6302	58.4239	46.2356	56.1252	52.9003
gene-1810053B23Rik	0	0.246932	0	0	1.52284	1.64007	1.90837	2.33756	2.12775	1.95748	2.50649	1.7876
gene-1810055G02Rik	5.91465	7.03044	6.8098	8.37214	33.9755	33.3086	37.1569	37.7511	48.0316	52.6907	55.7738	49.206
gene-1810058I24Rik	90.056	98.3374	92.141	105.445	50.0567	47.5938	46.7917	44.4136	65.213	68.376	64.0302	70.9717
gene-1810062G17Rik	3.2208	2.95406	7.95569	3.02429	1.13841	3.00889	1.64182	1.89578	0.286056	0.867301	0.293324	0.890917
gene-1810062O18Rik	2.45598	2.50325	1.68534	2.13554	5.48795	2.64301	4.16593	5.11079	2.90839	6.61495	6.71133	6.41667
gene-1810063I02Rik	0	0	0	0	0	0	0	0	0	0	1.91587	0
gene-1810064F22Rik	3.49959	4.02503	5.22685	3.29694	2.32427	2.03614	1.3208	1.50143	0	0.20255	0	0
gene-1810065E05Rik	0	0	0	0	3.80017	4.31757	3.22389	3.02461	4.4931	4.54084	4.89516	3.78993
gene-1810073O08Rik	0.142331	0.29	0.732251	0.593846	0.100988	0.205258	0.104018	0	0.252817	0.255393	0	0.131212
gene-2010001A14Rik	6.80869	6.12325	5.77159	7.10438	2.26136	4.02347	3.78572	5.29582	3.91291	4.67447	5.10738	3.6932
gene-2010001M07Rik	0	0	0	0	0	0	0	0	0	0	0	0
gene-2010003K11Rik	9.36673	8.07579	6.67328	9.01979	0.340132	1.38287	0.700729	0.70801	2.773	1.72427	1.53085	2.65718
gene-2010009K17Rik	0	0.601745	0	0	0	0	0.427516	0	0	0	0	0
gene-2010010A06Rik	0	0	0.513552	0	0	0	0	0	0	0	0	0
gene-2010016I18Rik	2.24879	1.4099	2.31401	2.88706	0.367977	0	0.252687	0.127684	1.07543	1.5521	0.314983	1.11632
gene-2010103J01Rik	0	0	0	0	0	0	0	0	0	0	0	0
gene-2010106C02Rik	0	0	0	0	0	0	0	0	0	0	0	0
gene-2010106E10Rik	0	0.449191	0.226798	0.229924	0.312275	0	0.160793	0	0	0	0	0.40651
gene-2010109A12Rik	3.74203	5.08747	3.21085	3.25475	53.4564	59.7167	62.3039	57.4662	58.1632	53.2234	61.381	56.3718
gene-2010109P13Rik	0	0	0	0	0	0	0	0	0	0	0	0
gene-2010110K18Rik	0	0	0	0	3.68188	3.0411	2.37055	2.15558	2.89138	1.7533	1.18595	2.10121
gene-2010203P06Rik	0	0.0593365	0	0	2.13643	2.14031	1.79291	1.72935	1.97734	2.04699	2.33052	2.15493
gene-2010204K13Rik	0.620464	0.740407	1.27773	0.647602	2.17829	2.21693	1.34757	1.7688	1.10218	1.64777	1.69627	2.86134
gene-2010308F09Rik	0	0	0	0	0.543303	0	0	0	0	0	0	0
gene-2010310C07Rik	0	0	0	0	0	0	0	0	0	0	0	0
gene-2010315B03Rik	9.62893	10.2091	9.63795	11.9931	3.55919	3.61618	3.51207	3.34053	1.30889	1.49837	1.87824	2.44549
gene-2010320M18Rik	12.8193	12.6448	10.6415	9.92434	9.62869	6.22981	6.6131	6.37756	5.14192	7.79673	4.52014	5.7199
gene-2010320O07Rik	0.371255	0	0	0.129075	0.0878343	0	0	0	0	0	0	0
gene-2200002D01Rik	0.69746	1.42254	0	0.728035	0.489344	0.497764	0	0	0.619543	0.626713	0.635746	0
gene-2200002J24Rik	0.537679	0	0	2.80566	22.0525	25.2148	29.3468	28.5267	39.4839	45.6583	43.9408	39.2434
gene-2210010C04Rik	0	0	0	0	0	0	0	0	0	0	0	0
gene-2210011K15Rik	0	0	0	0	0	0	0.0492134	0	0	0	0	0
gene-2210016F16Rik	22.2546	22.2071	24.3923	24.6327	8.96805	8.71964	9.43613	11.0121	7.9866	7.90399	8.76468	7.03367
gene-2210016L21Rik	13.76	16.0374	15.0203	16.4062	5.02261	4.80453	4.26059	4.76619	3.51809	5.7995	6.45409	3.26755
gene-2210039B01Rik	0.825481	1.68233	1.13271	1.43531	0.778803	0	0.802253	0.202644	0	0	0	0.253698
gene-2210404E10Rik	0	0	0	0	0	0	0	0	0	0	0	0
gene-2210406O10Rik	3.56107	1.43796	1.16181	2.94436	1.21385	0.608889	1.57895	1.24691	0.601683	0.391372	0.257	0
gene-2210408F21Rik	13.4423	11.1264	12.7535	8.69747	3.0033	1.8138	3.22987	0.722566	6.77586	3.57409	7.6118	6.02501
gene-2210408I21Rik	3.01452	2.43641	1.82409	1.77926	15.5548	16.4452	16.8996	14.7482	14.5894	13.0232	12.1296	13.9525
gene-2210409D07Rik	0	0	0	0	0	0	0	0	0	0	0	0
gene-2210409E12Rik	0	0	0	0	1.55183	3.15898	1.59952	1.61539	6.93253	3.00843	3.05125	1.02885
gene-2210414B05Rik	0	0	0	0	0	0	0	0	0	0	0	0
gene-2210416O15Rik	0	0	0.185153	0	0.127572	0	0	0	0	0	0	0
gene-2210417A02Rik	0	0	0	0.647606	0	0	0	0	0	0.557367	0	0
gene-2210418O10Rik	0.0963481	0.199062	0.505973	0.243164	0.0467354	0.190038	0.144449	0.145982	0	0.0589971	0.239534	0
gene-2210420H20Rik	0	0	0	0	0	0	0	0	0.460158	0	0	0
gene-2300002M23Rik	0.66686	0.226488	0	0	0	0	0	0	0	0	0	0
gene-2300003K06Rik	0	0	0	0	0	0	0	0	0	0	0	0
gene-2300009A05Rik	16.5726	18.0226	19.9061	17.8724	55.9691	59.2899	63.6734	64.7297	67.7098	64.5002	62.4143	52.9856
gene-2310001H17Rik	5.97987	4.22383	9.14183	5.39097	2.91838	2.87748	0.625608	2.16187	1.58013	0.532619	0	0.546813
gene-2310001K24Rik	0	0	0.833741	1.69023	0.56657	0.576406	0	1.17949	0.718952	1.45494	1.47585	1.49339
gene-2310002D06Rik	0	0	0	0	0	0	0	0	0	0	0	0
gene-2310002F09Rik	0	0	0	0	0	0	0	0	0	0	0	0
gene-2310002L09Rik	0	0	0	0	0	0.217891	0	0	0	0	0	0
gene-2310003N18Rik	0	0	0	0	0	0	0	0	0	0	0	0
gene-2310005A03Rik	0	0	0	0	0	0	0	0	0	0	0	0
gene-2310005E17Rik	0	0	0	0	0.667724	0.339343	0	0.521218	0.628068	1.05769	0	0.217329
gene-2310008N11Rik	0.595998	0	1.84095	0.622043	0	0	0.43168	0.436089	0	0	0	0
gene-2310009B15Rik	2.35497	6.60305	5.45555	6.14463	0.827844	1.68386	1.70594	3.0159	3.13747	2.64412	1.07295	2.71495
gene-2310010J17Rik	24.3184	25.8909	23.8503	21.7905	59.9629	46.1237	64.3005	46.8377	44.603	54.6511	54.1785	55.8325
gene-2310011J03Rik	7.09833	7.88912	10.292	8.24564	2.63166	3.95364	2.3571	3.8107	6.0177	4.05288	7.63743	5.05666
gene-2310015A10Rik	2.99334	3.10153	3.02647	3.28337	1.17398	1.34198	2.11596	1.64178	0.962539	0.648085	0.939506	1.09418
gene-2310015A16Rik	0.880201	1.78367	2.25137	2.27568	0.617043	0.313694	0.6357	0.644557	1.16564	0	0	0
gene-2310015D24Rik	0	0	0	0.0908838	0	0.0628967	0	0	0	0	0.0793192	0
gene-2310015K22Rik	0	0	0	0	0.150678	0	0.155195	0	0.188465	0	0.0965867	0.0978099
gene-2310016D03Rik	0	0	0	0	0	0	0	0	0	0	0	0
gene-2310016D23Rik	0	0	0	0	0	0	0	0	0	0	0	0
gene-2310016G11Rik	0	0	0	0	0	0	0	0	0	0.2439	0	0.250561
gene-2310020H05Rik	0	0	0	0	0.91734	0.932712	1.57512	0.318269	0.385064	0.389269	1.1848	0.399797
gene-2310022A10Rik	1.97223	1.8656	2.031	2.49505	2.99985	2.48214	2.05185	2.52478	3.63109	4.47254	4.07772	3.88835
gene-2310022B05Rik	7.06877	5.63514	4.90114	5.2089	3.82128	3.6056	3.03615	3.69289	3.95783	4.2732	4.54605	4.1788
gene-2310026I22Rik	0	0	0.292161	0	7.02963	4.34588	5.07934	5.25589	7.20375	4.58662	7.93337	8.26154
gene-2310030A07Rik	0	0	0	0	0.756832	1.15447	0	1.96941	0.955112	0.482896	0	1.48762
gene-2310030G06Rik	23.7847	21.0634	21.2734	17.1596	7.87295	7.68194	9.73161	8.52183	1.57937	3.19157	1.012	2.45929
gene-2310033P09Rik	12.7288	12.9695	13.3286	14.4433	5.85276	6.91337	7.98402	4.44511	7.53667	5.41066	6.10003	7.00006
gene-2310034C09Rik	0	0	0	0	0	0	0	0	0	0	0	0
gene-2310034G01Rik	7.70393	9.42231	6.74022	11.2537	2.44752	3.31778	2.24127	4.5288	1.36847	0.691623	0.701704	1.06558
gene-2310034O05Rik	9.44962	8.58788	5.78225	7.19375	3.25419	3.85901	2.23475	2.44612	0	0	0	0.23547
gene-2310039H08Rik	31.5702	29.3617	26.809	34.1763	25.0696	27.1872	23.2441	24.9335	17.1742	18.0686	19.7697	17.4668
gene-2310039L15Rik	0	0	0	0	0.353533	0	0.36424	0	1.33748	0.901544	0	0.925827
gene-2310040G24Rik	6.19912	3.14151	2.42928	3.18729	0.43594	1.32257	1.79675	2.72262	0.349353	0.557357	0.716557	1.14453
gene-2310043L19Rik	0	0.458369	0	0.93847	0	0	0.326639	0	0	0	0	0
gene-2310043M15Rik	0.170355	0	0.175239	0.177672	0	0	0	0	0	0	0	0
gene-2310043O21Rik	0	0	0	0	0	0	0	0	0.466152	0	0	0
gene-2310047D07Rik	0	0	0.490092	0.210409	0.0375862	0	0	0.233126	0.564972	0.142704	0.289569	0.587107
gene-2310050C09Rik	0	0	0	0	0	0	0	0	0	0	0	0
gene-2310057J18Rik	0	0	0	0	0.147852	0	0	0.461642	0	0	0	0.192377
gene-2310057M21Rik	3.89968	4.04241	4.05313	3.50607	4.65816	5.09389	5.51899	4.87856	5.16888	4.80551	5.16869	4.52454
gene-2310057N15Rik	0	0	0	0	0	0	0	0	0	0	0	0
gene-2310061I04Rik	18.4362	17.3287	18.0268	16.0536	34.0172	40.7069	37.342	37.4034	49.556	44.4253	51.0316	42.7179
gene-2310061N02Rik	0	0	0	0	0	0	0	0	0	0	0	0
gene-2310065F04Rik	0	0	0	0	0	0	0	0.209127	0.167513	0	0.0858471	0.0869354
gene-2310067E19Rik	0.0307409	0.0938054	0.126328	0	0	0.0665468	0	0	0	0.110137	0.0838238	0.141485
gene-2310068J16Rik	0.755019	2.05156	1.03599	0.262551	1.06901	0.362194	0.550587	1.11261	0	0.225861	0.458341	0
gene-2310069B03Rik	1.15773	1.47431	1.04234	1.5095	0.410701	0.417378	0.105756	0	0	0	0	0.266822
gene-2310069G16Rik	0	0	0	0	0	0.247512	0	0.506813	0.306034	0.309308	0.627647	0.635438
gene-2310075C17Rik	0	0	0	0	0	0	0	0	0	0	0	0
gene-2310075K07Rik	1.49103	1.51897	0.41841	0.989697	0.384754	0.391003	0.891668	1.00109	0.361153	0.729655	0.123399	0.749747
gene-2310079G19Rik	0	0	0	0	0	0	0	0	0	0	0	0
gene-2310081J21Rik	0	0	0	0	0	0	0	0	0	0	0	0
gene-2400006E01Rik	0.537475	0	0.553131	0.560719	0.190181	0.193314	0	0.19794	0.238678	0	0	0
gene-2410002F23Rik	22.6644	24.3398	22.856	26.2675	16.9593	14.2605	15.3657	14.474	12.0712	9.68619	9.78661	11.6487
gene-2410003I16Rik	0.137384	0	0.0706723	0.214931	0.0976255	0.0991997	0	0.101602	0	0	0.125052	0.0633206
gene-2410003L11Rik	0	0	0	0	0	0	0	0	0	0	0	0.493677
gene-2410004B18Rik	11.2087	10.4752	13.0046	8.89831	13.2876	15.0575	15.5952	14.3325	17.0963	17.5735	14.0816	13.5771
gene-2410004I01Rik	0	0	0.313519	0	0.215423	0	0	0	0	0	0	0.280878
gene-2410004P03Rik	1.66456	0.924962	1.55705	1.38594	0.107298	0	0	0	0	0	0	0.139456
gene-2410006H16Rik	65.1336	54.133	49.6914	60.443	41.089	33.2126	37.7023	41.0122	40.7078	44.8029	38.8495	46.7287
gene-2410012E07Rik	0	0	0	0	0	0	0.147479	0	0	0	0.183955	0
gene-2410017I17Rik	0	0	0	0	0	0	0	0	0	0	0	0
gene-2410018L13Rik	0.193936	0.197592	0.199564	0.404606	0.137457	0.139703	0.141587	0.143061	0	0	0.176574	0.178794
gene-2410021H03Rik	0	0	0	0	0	0	0	0	0	0	0	0
gene-2410022M11Rik	2.07155	1.829	1.98939	1.58456	1.76394	0.995886	1.21124	1.52986	0.858576	1.11512	1.13153	1.14582
gene-2410080I02Rik	0	0	0	0.122854	0	0	0	0	0	0	0	0.10858
gene-2410124H12Rik	0	0	0	0	0	0	0	0	0	0	0	0
gene-2410137M14Rik	0	0	0	0	0	1.23232	0.999009	0.50467	0.609462	0.30799	0.624972	0.632731
gene-2410141K09Rik	0	0	0	0	1.62025	1.11958	0.934529	1.55136	0.891419	0.818601	0.913663	0.841135
gene-2500002B13Rik	2.40779	1.24315	3.63464	1.62686	1.58172	3.11011	2.56674	0.878929	2.98396	6.09304	2.22246	3.78649
gene-2500004C02Rik	6.81769	7.37074	7.87395	6.5308	6.91093	6.52156	7.72842	5.34308	4.07786	3.24557	3.54666	4.36105
gene-2510002D24Rik	13.4956	18.6019	13.2095	14.1077	4.63761	6.3264	4.93776	4.81589	4.20406	3.24004	4.92503	3.33954
gene-2510003B16Rik	1.24734	0.635933	3.21085	1.3019	2.629	0.445647	1.35443	1.36824	1.10787	5.60247	1.13668	1.72567
gene-2510009E07Rik	7.58609	7.77622	6.61152	7.25673	1.58011	1.98946	1.59202	1.93046	1.20156	1.60359	1.71523	1.91521
gene-2510022D24Rik	0.184889	0.376743	0.380503	0.385727	0.131069	0.133209	0.135006	0.409238	0.164207	0.331795	0.336669	0.340905
gene-2510039O18Rik	7.9943	8.33936	9.09598	9.12546	4.94235	4.07267	5.32385	4.37972	5.14589	4.4254	5.74352	4.41779
gene-2600006K01Rik	0	0	0	0	0	0	0	0	0	0.277808	0.140949	0.285458
gene-2600014E21Rik	0.957478	1.42656	1.24878	1.27074	0.337162	0.401459	0.551347	0.424487	0.0800701	0.0850117	0.117644	0
gene-2610001J05Rik	17.632	17.2259	17.3161	18.6407	8.19912	7.05863	6.50949	6.10358	5.90787	5.89525	6.78469	7.83123
gene-2610002M06Rik	7.617	9.10204	8.01142	8.74286	4.71973	3.50449	3.92618	4.5971	1.39831	1.56488	1.31687	1.41209
gene-2610005L07Rik	0.0628198	0.127977	0.129261	0.262075	0.178582	0.226824	0.229911	0.511105	0.390541	0.50714	0.228722	0.115815
gene-2610008E11Rik	8.02569	7.1271	7.69266	8.15578	4.14325	3.91284	5.27135	4.5149	3.28979	2.33812	2.87213	2.40276
gene-2610016A17Rik	41.6231	44.0251	52.3929	41.8426	7.01879	7.14022	3.33819	3.93393	23.276	33.9393	32.3197	30.5722
gene-2610017A05Rik	0	0	0	0	0	0.588035	0	0	0	0	0	0
gene-2610020C07Rik	0.969191	0.493664	0.747908	0.631817	1.03195	0.961295	0.708599	0.358002	0.860766	0.543432	0.661721	1.11682
gene-2610024D14Rik	0	0	0	0	0	0	0	0	0	0.136628	0.138638	0
gene-2610027F03Rik	0.0678907	0	0	0.0708078	0	0.0842654	0	0	0	0.17802	0	0
gene-2610027K06Rik	0.893112	0.45492	1.49325	0.465785	0.237794	0.161093	0.244912	0.247474	0	0.100154	0.101634	0
gene-2610028E06Rik	0	0	0	0	0.395438	0.351588	0.916383	0.360104	0.803127	0.811164	0.823133	0.705344
gene-2610028H24Rik	0.297506	0	0.615974	0.702163	0.352322	0.108759	0.122923	0	0	0.301989	0.270932	0.155144
gene-2610035D17Rik	3.00843	2.77296	3.68513	5.37946	4.87891	4.44174	3.87368	4.23147	2.67188	3.47029	3.39093	2.50927
gene-2610035F20Rik	0	0	0	0	0	0	0	0	0	0	0	0
gene-2610037D02Rik	0.0696617	0	0	0	0	0.0502992	0	0	0.0618682	0.0624883	0	0
gene-2610042L04Rik	0	0.142814	0	0	0.596818	0.606516	0.204957	0.517619	0.249006	0.377313	0.255243	0.258466
gene-2610044O15Rik8	6.13536	7.01275	5.38914	7.33622	2.86631	2.80505	2.95233	3.20412	2.92386	2.95371	2.31598	1.93135
gene-2610203C22Rik	0.222696	0.680767	0.916678	1.16156	0.315496	0.160382	0.324986	0	0.791178	0	0.405544	0.410631
gene-2610206C17Rik	0.310698	0.15824	1.11879	0	0.881368	0.783843	1.36176	0.917316	1.10361	0.696755	0.707	1.00228
gene-2610300M13Rik	0	0	0	0	0	0	0	0	0	0	0	0
gene-2610301B20Rik	12.4608	14.8307	13.075	11.839	41.9468	39.4235	42.9343	41.8335	35.1727	36.8577	36.5019	38.5557
gene-2610306M01Rik	8.30205	2.25601	6.26576	4.61944	10.3779	9.35477	7.66479	6.11393	10.5686	10.6799	9.82818	11.7369
gene-2610307P16Rik	0.206408	0	0.110257	0.430575	0.594148	0.595768	0.754814	1.01494	1.11521	0.947571	1.34179	1.48211
gene-2610316D01Rik	2.85685	2.2644	1.30679	1.65589	1.12207	1.59691	0.231179	0.93429	0	0	0	0
gene-2610318M16Rik	0	0.393223	0	0.402559	42.4909	36.5533	34.5141	38.5559	54.1407	46.4129	48.4949	64.7482
gene-2610318N02Rik	3.10676	2.42704	2.21343	3.49035	372.339	372.763	356.37	369.33	592.65	588.826	598.623	601.481
gene-2610507B11Rik	29.1926	28.4843	29.726	27.4562	31.1155	31.8562	31.9006	31.9159	33.6707	31.2056	33.1351	32.6516
gene-2610507I01Rik	14.1822	15.7927	14.8634	18.3751	6.0068	6.10386	4.89787	5.99105	2.03406	2.60765	2.24517	2.19245
gene-2610524H06Rik	73.9497	74.7315	66.9117	78.7591	31.5923	26.7993	29.1777	33.335	9.0308	7.19064	7.29576	7.67071
gene-2610528A11Rik	0.40589	0.413703	0	0.42352	38.3823	44.5568	40.7222	39.6515	56.2375	50.6529	53.2392	49.0309
gene-2610528J11Rik	11.5334	15.6714	17.1459	14.0385	3.8502	2.76279	3.26633	3.53587	0.28453	0	0	0.590787
gene-2700003A03Rik	0	0	0	0	0	0	0	0	0	0	0	0
gene-2700012I20Rik	1.68877	2.15166	2.17293	2.64333	7.44599	6.35932	7.97795	7.75009	9.7494	10.6137	13.0757	12.8478
gene-2700038G22Rik	1.62435	0.827435	1.67151	1.90627	0.719361	0.73113	0.592764	1.04823	1.08194	1.09314	0.369654	0.74871
gene-2700046A07Rik	0.245123	0.24971	0.126105	0	0.173992	0.265221	0.268815	0.181083	0.326551	0	0.334719	0.225968
gene-2700046G09Rik	7.51119	6.32154	7.72881	9.0272	11.5807	10.9454	12.1669	10.1243	13.0518	13.6251	13.8254	12.9459
gene-2700049A03Rik	1.0255	1.04455	0.575471	0.534765	14.0856	14.9575	14.8508	13.5199	14.2539	15.1549	15.0622	15.3007
gene-2700054A10Rik	0.477836	0.608407	0.675965	0.311471	1.80567	2.07057	2.44986	1.79005	2.6008	1.55375	2.22912	2.42423
gene-2700062C07Rik	26.3501	21.4808	19.6963	27.2006	20.4106	23.7395	25.2706	24.1029	21.4321	19.6662	25.0057	27.8752
gene-2700068H02Rik	0	0	0	0	0.152843	0	0	0.159076	0	0	0	0
gene-2700069I18Rik	0	0	0	0	0	0	0	0	0	0	0	0
gene-2700070H01Rik	1.67722	1.39803	1.88267	0.954262	0.757133	0.879374	0.445633	0.450283	0.270834	0.1368	0.277625	0.140564
gene-2700081O15Rik	8.35769	6.87602	7.14344	7.57692	1.87324	1.71773	1.83522	1.5216	3.08326	3.28706	2.57488	3.25943
gene-2700089I24Rik	0.145064	0	0	0.151313	0	0	0	0	0	0	0	0
gene-2700097O09Rik	10.9043	8.99895	7.93877	6.15669	7.24464	8.82404	5.59769	7.35796	4.82732	7.0859	7.73836	8.20755
gene-2700099C18Rik	2.16902	3.757	2.90165	2.9415	12.4466	16.8674	12.1877	15.673	12.7142	16.5443	12.8371	11.1985
gene-2810001G20Rik	17.6271	22.6211	18.814	19.072	22.1505	19.7029	19.9661	23.775	15.9455	20.8035	17.8372	17.1561
gene-2810002D19Rik	3.28778	3.72187	3.00722	2.47691	5.30911	5.26417	5.3352	6.60372	5.35332	4.58895	6.98455	5.05175
gene-2810004N23Rik	9.10361	8.87201	11.608	6.81265	13.605	13.3998	12.2802	11.3862	14.4129	13.4962	9.73023	12.4069
gene-2810006K23Rik	10.0892	12.8549	12.3279	11.3462	5.03616	7.29122	7.16334	6.98715	4.21677	5.82314	6.18267	4.21458
gene-2810013P06Rik	14.6281	12.1326	12.254	12.4223	5.87993	7.56257	6.90797	6.50204	5.51856	3.94868	5.42098	5.72817
gene-2810021J22Rik	3.62307	2.75161	3.19389	3.77744	2.93829	3.37631	2.48319	3.44928	2.1123	1.75321	2.79062	2.15643
gene-2810025M15Rik	12.8645	9.53303	7.94311	13.9082	96.0745	97.3143	96.5753	99.4754	109.892	103.691	123.527	116.018
gene-2810029C07Rik	3.36981	2.74637	1.66431	3.51492	11.4785	11.0816	13.4977	12.9418	13.2882	12.0931	13.3755	14.9113
gene-2810030D12Rik	0.531766	0.542128	0	1.66487	0.3743	0	0.385645	0.389597	0	0	0	0
gene-2810032G03Rik	0.900378	0.786205	1.4558	1.0733	3.01254	3.33974	2.44471	3.13531	3.31284	2.8849	3.16156	2.13435
gene-2810039B14Rik	0.636385	0.324169	0.163705	0.331905	0.112844	0.573407	0.348694	0.234888	0.282597	0.570977	0.43453	1.02669
gene-2810047C21Rik1	0.203658	0	0	0.0913431	0.0722744	0.146949	0.0744427	0	0	0	0.092666	0
gene-2810048H02Rik	0	0	0	0	0	0	0	0	0	0	0	0
gene-2810049E08Rik	0	0	0	0	0	0	0	0	0	0	0	0.236721
gene-2810403D21Rik	0.858709	0.875045	0.294582	0.597244	0.809968	0.823335	0.417182	0.210754	0	0.256903	0	1.31957
gene-2810404M03Rik	0	0	0	0	0.157892	0.320962	0.16264	0.328663	0.395936	0.600075	0	0
gene-2810405F15Rik	0	0	0	0	0	0	0	0	0	0	0	0
gene-2810407A14Rik	1.37428	0.740829	1.17116	1.69102	0.344645	0.402731	0.535925	0.11904	0.0712386	0.144721	0.14681	0.236117
gene-2810408A11Rik	7.98043	5.14198	7.36731	4.3263	162.182	162.171	156.379	162.524	206.694	201.375	202.709	199.824
gene-2810408B13Rik	0.0753192	0.0817465	0.0495181	0.100398	0.107108	0.0695809	0.0352655	0.111324	0.113996	0.0774351	0.0730156	0.103845
gene-2810408I11Rik	4.81218	2.67551	3.15227	1.36948	157.037	153.396	140.49	153.175	153.865	141.799	147.847	160.963
gene-2810410L24Rik	0.312638	0.637017	0.160846	0.32611	0	0.338056	0.114209	0.346201	0.277664	0.140251	0.142314	0
gene-2810414N06Rik	7.69116	9.57785	8.79396	10.0293	4.38798	4.7691	5.45493	4.09592	5.69572	4.9833	3.50102	3.74236
gene-2810425M01Rik	0	0	0	0	0	0	0	0	0	0.245564	0	0.252269
gene-2810429I04Rik	0	0.237407	0.6064	0	3.46521	2.34805	1.8697	3.60653	6.20805	4.3909	2.97019	4.08148
gene-2810433D01Rik	0.205998	0	0.635939	0.214889	0.14597	0.148359	0	0.151922	0.548866	0.184849	0.187562	0.189917
gene-2810442N19Rik	0	0	0	0	0.225297	0	0	0	0	0	0	0.293858
gene-2810454H06Rik	1.17953	1.10911	1.58699	0.757075	1.22448	0.982312	1.26117	0.804868	0.564081	0.325581	0.495557	0.920039
gene-2810459M11Rik	14.73	15.3932	17.5107	16.2388	3.84928	4.73804	3.51774	3.5546	0.135508	0.273733	0.0694426	0.0703243
gene-2810471M01Rik	0	0	0	0	0	0	0	0	0	0	0	0
gene-2900005J15Rik	4.38961	4.86639	4.25097	5.79058	2.56563	2.04856	3.30322	2.95627	0.687983	0.463311	0.822731	1.19018
gene-2900009J06Rik	0	0.812085	0	0.831186	1.11479	0.56706	1.14879	1.74059	2.82849	2.14644	5.08033	3.67199
gene-2900024J01Rik	0.780187	0	0.535266	0	0.184068	0	0	0	0	0	0	0
gene-2900026A02Rik	4.17312	4.72772	4.81893	3.90813	1.54407	1.87653	1.55915	1.48091	1.43838	1.33681	1.3566	1.45236
gene-2900040C04Rik	0	0	0	0	0	0	0.587728	1.18731	0.723795	0	0	0
gene-2900041M22Rik	0.204258	0.208112	0	0	0.144742	0	0	0	0	0.183286	0	0
gene-2900052L18Rik	2.3196	2.79223	3.21077	2.15527	0.659687	0.761698	0.741196	1.12345	0.412015	0.378282	0.230321	0.505383
gene-2900052N01Rik	0.0997138	0	0.205187	0	0.0708118	0	0.364671	0.294788	0.53135	0.0894513	0.453848	0.275759
gene-2900057B20Rik	0	0	0	0	0	0.406404	0	0	0.250952	0	0.257309	0
gene-2900060B14Rik	0.553686	0	0.570053	0	0.389555	1.58465	0	0	1.47534	1.98917	3.53147	1.02129
gene-2900060L22Rik	0	0	0	0	0.00856202	0	0	0.0089107	0	0	0	0
gene-2900060N12Rik	0.169337	0	0.697014	0.353285	0.323876	0.658314	0.123683	0.124973	0.150392	0.151934	0.308348	0
gene-2900076A07Rik	9.02044	9.70532	11.4678	11.1236	7.85019	2.35328	7.64044	6.80064	3.49404	2.2171	2.81399	1.89046
gene-2900079G21Rik	0	0	0	0	0	0	0	0	0	0	0	0
gene-2900089D17Rik	3.63749	0.741463	1.87198	1.53581	1.54022	0.522291	1.32325	0.802211	0.969055	1.30603	0.662597	2.34774
gene-2900092C05Rik	0.698098	0	0	0.497954	108.094	117.831	110.624	111.972	103.118	94.8998	101.328	88.2566
gene-2900092D14Rik	8.56817	6.61491	6.86679	7.14929	2.43435	2.79918	2.30935	2.66688	0.160202	0.24272	0	0.249422
gene-2900093K20Rik	9.5438	7.44083	4.62399	11.7181	3.9492	4.81947	4.88278	4.52168	2.49313	1.51269	3.06919	2.58881
gene-3000002C10Rik	5.40316	6.16587	6.44975	4.28369	2.60295	2.80122	2.52349	2.86846	1.34365	0.775769	1.18073	0.797028
gene-3010001F23Rik	0.680059	0	0	0	0	0.482054	0	0	0	0	0	0
gene-3010003L21Rik	0.302847	0.462798	0.311616	0.631794	0.107419	0.218333	0.331929	0.111798	0.403452	0	0.413568	0.139595
gene-3100003L05Rik	0	0	0	0	0	0	0	0	0	0	0	0
gene-3110004A20Rik	0	0	0	0	0	0	0	0	0	0	0	0
gene-3110006O06Rik	0	0	0.0582845	0	0	0	0.0414809	0	0	0.0508178	0	0.0522223
gene-3110009E18Rik	6.6763	6.85902	5.5307	6.96674	9.88641	11.0846	12.8094	11.8493	6.66848	5.06112	10.1228	12.4407
gene-3110009F21Rik	0	0	0	0	0	0	0	0	0	0	0	0
gene-3110015C05Rik	0	0	0	0	0.65948	0.446928	1.35871	0.915188	0.276124	0.837164	1.41567	0.573317
gene-3110021A11Rik	0.357311	0	0.36783	0	0.2524	0	0	0.262762	0	0	0	0
gene-3110039M20Rik	0	0	0	0	0	0.250347	0	0	0	0	0	0
gene-3110040M04Rik	0	0	0	0	0	0	0	0	0	0	0	0
gene-3110040N11Rik	21.4176	21.3163	22.1797	23.2729	12.4093	12.7484	12.3361	9.19082	16.0232	12.7903	12.9054	13.6134
gene-3110045C21Rik	4.46504	5.30794	3.06331	3.10534	1.58059	1.60657	1.98996	2.01063	0.881245	1.78092	0.67763	2.28704
gene-3110053B16Rik	3.0021	2.53762	3.83426	2.77431	10.3453	11.4856	7.33551	12.2576	9.65571	12.2142	11.5225	13.5034
gene-3110056K07Rik	11.5053	10.4761	11.84	9.70411	10.7318	10.5047	10.2268	7.99561	7.81711	8.78736	8.16027	8.20362
gene-3110067C02Rik	0	0.128236	0	0.131301	0.178693	0.0907963	0	0.0929953	0	0.112933	0.229199	0.116044
gene-3110067G11Rik	0	0	0	0	0.176383	0.209088	0.121107	0.122375	0.183599	0.185421	0.18816	0.114333
gene-3110070M22Rik	1.99884	2.54588	1.02849	1.82456	67.5702	68.1416	59.3997	66.2761	68.1249	63.6802	64.3858	65.4218
gene-3110082I17Rik	3.71768	2.84078	3.63424	2.90853	2.37189	2.67847	2.85033	2.33145	2.64145	3.00223	2.87709	2.91329
gene-3110082J24Rik	0	0	0	0	0	0	0	0	0	0.357795	0	0
gene-3110083C13Rik	0.67472	0	0.694443	0	7.15225	5.332	6.38555	4.71464	3.89517	4.54242	6.145	4.04386
gene-3110099E03Rik	0	0	0	0	0.069133	0	0	0	0	0	0.0886129	0
gene-3200001D21Rik	0	0	0	0	0	0	0	0	0	0	0	0
gene-3300002A11Rik	1.90044	3.87565	2.60909	2.6448	0.889969	1.81028	0.916973	0.463158	0	0	1.15458	0.584269
gene-3300002I08Rik	1.66267	1.58672	2.19382	2.87583	1.08083	1.48162	1.79627	2.41629	0.736567	0.751448	1.66464	0.638005
gene-3300002P13Rik	0	0	0	0	0	0	0	0	0	0.232896	0	0
gene-3300005D01Rik	0	0	0	0	0	0	0	0	0	0	0.716553	0
gene-3425401B19Rik	0.139321	0.0472962	0.0477708	0.0968659	0.0330084	0	0	0	0.0412378	0.124964	0.169083	0
gene-3632454L22Rik	0	0	0	0	0	0	0	0.0530108	0	0.0643064	0	0
gene-3830403N18Rik	0	0	0.289439	0	5.96938	7.2814	4.71431	4.76323	6.74418	4.29108	6.91499	9.07575
gene-3830406C13Rik	37.7646	33.153	35.3045	35.8325	70.2334	64.7554	69.451	69.6515	57.1312	54.552	53.794	63.4821
gene-3830408C21Rik	0.973956	0.56698	1.1453	1.16103	0.691093	1.10365	0.610139	0.411006	0.494286	0.624148	0.633332	0.384799
gene-3830432H09Rik	0	0	0	0	0	0.0774062	0	0	0	0	0	0
gene-3930402G23Rik	0.179971	0.0916685	0.0925783	0.0938508	0.0639102	0.129895	0.0605064	0.0665145	0.239758	0.24217	0	0.0829461
gene-4430402I18Rik	6.88921	8.30951	8.88413	6.31688	213.764	219.951	217.225	211.298	249.246	246.142	238.809	238.501
gene-4631405J19Rik	0.677448	0.920349	0.929518	0.706708	0.159947	0.325142	0	0	0	0.202642	0	0
gene-4632404H12Rik	2.94563	2.7358	1.87186	1.89758	1.29237	1.37578	1.2677	1.21692	1.15415	0.699452	1.02522	0.319453
gene-4632415L05Rik	3.73024	3.11444	2.32781	2.93381	1.08653	1.23652	1.25335	0.768938	0.597408	0.49367	0.667941	0.563693
gene-4632427E13Rik	0.475313	0.484524	0	0.992008	0.33495	0	1.03526	0	0	0	0	0
gene-4632428C04Rik	0.852939	0.977486	1.53576	0.667226	0.151407	0.538505	0.311892	0.0787883	0	0.0956461	0	0.0982844
gene-4732414G09Rik	2.54791	1.73271	1.74957	4.43355	0.593946	0.604293	2.44833	0	0.754289	0	0.77425	0
gene-4732416N19Rik	0.618941	1.26209	1.9117	0.646016	4.34845	5.30718	4.03248	9.50525	7.14585	10.0069	9.02358	8.56205
gene-4732419C18Rik	0.167859	0.085494	0.172702	0.175075	0.119244	0.181755	0.0614081	0	0	0.0752883	0.0763985	0
gene-4732465J04Rik	0	0	0	0	0	0	0	0	0	0	0	0
gene-4732471J01Rik	0	0	0	0	0.848563	0.939804	0.291386	0.515243	0.79609	0.89502	0.835558	1.11282
gene-4732490B19Rik	0.211556	0.215508	0.544167	0.110328	0.0751087	0.0763247	0.0773602	0.234508	0	0.0948927	0	0
gene-4732491K20Rik	0.962704	0.572043	1.15556	1.00409	0.284975	0.289576	0.352214	0.593169	0.21375	0.28786	0.219079	0.369766
gene-4831407H17Rik	0	0.239778	0.242106	0.245428	0	0	0	0	0	0	0	0
gene-4831440D22Rik	0	0	0	0	0.916644	0.762129	0.85829	1.47434	1.04252	1.36901	1.06859	0.757478
gene-4831440E17Rik	2.46233	2.61714	2.20284	2.4006	0.989295	1.08255	1.25404	1.38599	0.665561	0.672195	0.584673	0.59211
gene-4833407H14Rik	0.229459	0.4676	1.41678	0.718111	0	0.165182	0	0.169144	0.203792	0.411827	0.208933	1.05776
gene-4833411C07Rik	0	0	0	0	0	0	0	0	0	0	0.211341	0
gene-4833412C05Rik	0	0	0	0	0	0.188519	0	0	0	0	0	0
gene-4833413N01Rik	0	0	0	0	0	0	0	0	0	0	0	0
gene-4833415N18Rik	0	0	0	0	0	0	0.209826	0	0	0	0	0
gene-4833417C18Rik	0.208665	1.06302	0.214725	0.435344	1.03496	1.20217	1.06607	1.07716	0.370648	0.748973	1.32994	1.92377
gene-4833418N02Rik	1.58868	1.25889	0.908187	2.20957	2.12768	1.90799	1.80483	2.34468	2.19483	1.58384	3.21423	2.11556
gene-4833419F23Rik	4.36134	2.73521	2.41705	1.40011	2.60803	2.16924	0.488488	1.23385	0.297965	0	0.305544	0.309339
gene-4833420G17Rik	21.1408	21.4589	21.5122	21.5445	17.4953	16.2604	18.8856	18.7555	11.6765	12.0131	13.3713	14.2347
gene-4833422C13Rik	0.0906318	0.184649	0.0932475	0.0945296	0.0643735	0	0.132608	0.133994	0	0.127331	0	0.214372
gene-4833422M21Rik	0	0	0	0	0.284458	0	0.293011	1.18423	0.534742	0.180093	0	0.185033
gene-4833427F10Rik	0	0	0	0	0	0	0.13429	0	0	0	0.167438	0
gene-4833428L15Rik	0.440122	0	0	0.229563	0	0	0.160578	0	0	0	0	0
gene-4833438C02Rik	6.13696	4.56091	6.06494	5.43143	2.23493	2.15179	2.05971	0.877398	0.736545	0.744092	1.20805	0.958552
gene-4833439F03Rik	0.109457	0	0	0.114124	0.0776862	0	0	0	0.0971763	0	0	0.100864
gene-4833439L19Rik	91.5501	101.456	93.953	96.7439	48.6092	47.2284	48.1428	48.1189	36.1789	32.3512	38.288	32.7915
gene-4833447I15Rik	0	0	1.19661	0.654328	1.19393	1.34379	0.45379	0.784313	0.556807	0	0.571293	0
gene-4921504A21Rik	2.51396	1.93666	3.32066	2.17896	11.334	11.8378	10.0063	11.047	9.66333	11.0291	9.29495	9.34675
gene-4921504E06Rik	0	0	0.26986	0.273567	26.524	26.5763	27.9907	24.3118	20.6146	24.2359	24.1151	18.9798
gene-4921507G05Rik	0.161974	0	0	0.33791	20.793	20.7814	16.3292	17.9342	18.1257	18.4566	16.9584	17.0228
gene-4921507P07Rik	1.81808	2.29492	3.20447	1.18518	271.389	276.389	269.255	275.451	248.499	254.61	253.13	256.723
gene-4921508D12Rik	0	0	0	0	0.374158	0.570479	1.15626	0.584133	1.17382	0.948912	0.722106	0
gene-4921509C19Rik	0	0	0.0986427	0	4.95333	5.1947	5.26779	5.35496	4.76304	4.28112	4.91987	4.31921
gene-4921509O07Rik	0	0	0	0	0.0713403	0	0	0.0742471	0	0	0.182897	0.0926073
gene-4921511C10Rik	0	0	0	0	0	0	0.135523	0	0.329674	0.333069	0.168984	0
gene-4921511C20Rik	0	0	0	0	14.232	14.8256	15.3923	17.8981	15.2987	12.9047	14.3124	17.1138
gene-4921511I17Rik	0	0	0	0	1.30597	1.32734	1.04629	1.35923	0.909352	1.10251	2.05094	0.943956
gene-4921513H07Rik	0	0	0.439191	0	69.5231	56.917	67.5938	67.037	70.8632	61.2927	61.0187	60.5905
gene-4921513I03Rik	0	0	0	0	18.7428	15.2386	18.8525	27.142	26.2073	26.6434	17.4794	27.2304
gene-4921515E04Rik	0	0	0	0	1.67762	1.38007	2.55073	2.07855	1.79881	2.42268	2.15107	1.34847
gene-4921517D16Rik	0.162824	0.248902	0.335073	0.339825	0.405082	0.470492	0.297846	0.421783	0.505793	0.392539	0.36991	0.488195
gene-4921517D22Rik	0	0	0.0834257	0	12.5152	17.9421	16.9248	15.0888	21.9599	16.3491	17.1708	15.2675
gene-4921518K17Rik	0	0	0	0	0.585079	0.540482	0.438264	0.221425	0.332424	0.470057	0.545155	0.483049
gene-4921522P10Rik	0	0.112897	0.0570156	0.173396	9.41455	9.2059	8.60098	8.44516	7.87492	7.40665	7.01156	7.96916
gene-4921524J17Rik	6.57244	7.5544	9.88414	8.78943	13.6237	13.1171	16.1254	12.5622	14.069	16.0278	14.4878	12.4289
gene-4921524L21Rik	0	0	0.268776	0.272463	34.0319	35.5515	34.9198	35.5162	35.9578	34.2362	32.3539	33.4767
gene-4921525D07Rik	0	0	0	0	0	0	0	0	0	0	2.36678	2.39169
gene-4921525O09Rik	0.155397	0	0	0.0810384	10.4333	11.7797	11.9967	9.53699	11.11	11.8487	11.6698	11.8896
gene-4921528I07Rik	0	0	0	0.137924	18.5959	20.7347	16.2848	17.6004	17.6041	16.5089	15.8228	20.9281
gene-4921529L05Rik	0	0	0	0	2.82516	4.34995	2.99806	4.09858	4.28451	2.27216	4.06229	4.11367
gene-4921531C22Rik	3.60304	3.5294	3.99247	5.49276	16.6182	17.5877	18.0284	19.0353	15.5075	13.3032	18.0406	13.2862
gene-4921531P14Rik	0	0	0	0	9.85395	6.68191	8.70311	7.81476	14.8438	18.0176	13.4035	11.7153
gene-4921533I20Rik	0	0	0	0	0	0	0	0	0	0	0	0
gene-4921534H16Rik	0	0	0	0	5.25895	4.88776	4.35965	5.40647	3.28782	3.72588	3.94519	3.99522
gene-4921536K21Rik	1.86912	1.30275	1.01216	0.820849	32.1603	31.5025	32.8808	29.2016	36.7825	36.9112	37.7552	39.3565
gene-4921539E11Rik	1.82174	1.23604	1.04039	0.632803	78.024	84.3397	81.2584	80.3129	75.5803	76.391	72.0927	74.5356
gene-4922502B01Rik	0	0	0	0	0.381343	0.387536	0.294587	0.297664	0.715885	0.361583	0	0.619234
gene-4922502H24Rik	0	0	0	0	6.89027	5.60943	4.97097	9.32406	4.38691	7.99337	6.30589	6.37962
gene-4922502N22Rik	0	0	0	0	0	0	0	0.180209	0.217191	0	0	0
gene-4930401C15Rik	0	0	0	0	1.2122	0.492929	0.249752	0.50467	1.21892	1.23196	0.937459	0.632731
gene-4930401G09Rik	0	0	0	0	0.357207	0	0.368023	0	0.901007	0	0	0
gene-4930401O10Rik	0	0	0	0	2.72377	4.70763	3.92843	4.81947	5.82527	4.84909	7.73107	4.98063
gene-4930401O12Rik	0	0	0	0	5.26944	3.82645	1.03399	5.48454	0.946429	4.14517	4.85269	4.25782
gene-4930402D18Rik	0	1.52369	0	0	1.57045	1.06504	3.77602	1.08979	1.32689	2.01362	1.36174	3.44505
gene-4930402F06Rik	0	0	0	0	3.1681	3.16453	4.32427	4.01584	4.4698	2.68797	1.75848	4.3289
gene-4930402F11Rik	0	0	0	0	1.01845	1.03526	1.04913	0.212001	1.79014	1.5506	0.786645	0.530971
gene-4930402H24Rik	8.47317	8.50904	9.08568	8.92013	8.38206	8.14131	8.60884	8.31151	11.6365	11.1205	11.5146	11.1075
gene-4930402K13Rik	0	0	0	0	9.41915	9.4648	8.82976	8.37117	9.27448	7.89685	6.51906	7.9766
gene-4930403D09Rik	2.37477	0.345741	3.49171	2.47771	240.281	245.765	236.873	234.05	263.373	279.246	264.34	267.209
gene-4930404A05Rik	0	0	0	0	8.65412	8.48496	7.96053	7.07739	9.34205	9.05067	11.5777	6.87051
gene-4930404H11Rik	1.19559	0.406196	0.820433	0	3.09412	3.14578	2.8978	1.46385	3.89356	2.86236	4.71909	3.30743
gene-4930404H24Rik	0	0.032196	0.0650388	0	0.324827	0.578373	0.512972	0.358858	0.405839	0.580151	0.343418	0.347786
gene-4930404I05Rik	0	0	0	0.308574	9.82959	11.0548	10.7721	11.1014	12.6057	7.431	11.3095	14.4494
gene-4930404I20Rik	0	0	0	0	2.32883	2.58252	2.39899	3.30525	2.92454	4.03022	5.45221	3.03608
gene-4930404K13Rik	0	0	0	0	1.05185	1.19459	0.955908	1.15909	0.618876	0.703234	1.11005	0.883243
gene-4930404N11Rik	0	0	0	0	1.91287	2.59332	3.61301	1.32734	3.21304	5.27845	5.76712	5.00405
gene-4930405A10Rik	0	0	0	0	2.51577	2.13111	1.29578	1.30921	2.36933	2.92648	0.53987	1.9131
gene-4930405A21Rik	0.579331	1.18073	0.596225	0	0.409855	2.08286	0.422151	1.49285	2.3154	2.33985	2.11029	3.20496
gene-4930405D01Rik	0	0	0	0	6.38043	9.93024	8.7067	5.50632	4.83718	3.65438	7.58599	8.74185
gene-4930405D11Rik	0.494746	0	0	0	46.8716	57.4742	48.4751	54.2933	57.1994	55.6514	60.495	53.4477
gene-4930405H06Rik	0.131521	0	0.0450867	0.0914469	1.63538	1.57404	1.8102	1.58933	1.90628	2.08262	1.88446	1.65881
gene-4930405J17Rik	0	0	0	0	14.5295	13.6669	13.8469	16.2574	17.4118	12.9725	15.9804	15.2248
gene-4930405L22Rik	0	0	0	0	2.42519	0.822134	2.49877	0.84144	4.08384	1.54871	4.18965	2.65038
gene-4930405O22Rik	0.303949	0	0.313009	0	8.38054	5.89781	9.73987	8.27522	7.55656	10.6368	4.98107	8.68537
gene-4930406D18Rik	0	0.46442	0	0.950857	111.775	115.939	109.531	112.664	121.397	128.866	117.873	116.801
gene-4930407G08Rik	0	0	0	0	0.951149	1.61186	1.6332	0.99	1.59755	0.403766	2.04818	4.14676
gene-4930407I02Rik	0	0	0.193378	0	1.53515	1.28867	1.30617	1.45877	1.00156	1.01164	1.1121	1.64599
gene-4930407I10Rik	0.107153	0.109144	0.16536	0.0558774	31.2285	32.0795	32.281	31.3907	41.7772	40.1752	39.6955	40.0523
gene-4930407I19Rik	0	0.323061	0.326269	0	3.58596	2.96188	4.1558	3.0325	5.63112	5.9755	4.04192	3.7999
gene-4930412B13Rik	0	0	0	0	0.921149	0.62416	0.790702	0.639142	0.192467	0.194464	0.986585	0.199793
gene-4930412C18Rik	1.46003	1.42253	1.11026	1.58896	1.03762	0.870974	0.836362	0.892077	0.845662	1.19576	0.866717	0.643671
gene-4930412E21Rik	0	0	0	0	11.7243	13.3739	7.95415	8.03616	13.316	14.9157	9.5965	7.47308
gene-4930412F09Rik	0	0	0	0	1.76211	1.49245	1.21012	1.37551	1.10437	0.743834	1.32081	0.573172
gene-4930412M03Rik	1.26919	1.29034	1.56376	1.05591	14.1312	12.6197	15.6007	14.6817	16.3628	16.5267	16.3921	16.5655
gene-4930412O13Rik	3.80237	3.55563	3.84783	3.96572	5.71477	5.26669	5.0646	5.34821	3.15553	4.36121	3.8582	4.07963
gene-4930413E15Rik	0	0	0	0	4.09402	3.23639	3.27997	2.52502	5.70245	5.37747	6.6256	5.13023
gene-4930413E20Rik	0	0	0	0	9.08918	9.80086	4.53996	7.74024	4.85147	8.75702	11.0169	8.27493
gene-4930413F20Rik	0	0	0	0	0.54872	2.04504	1.13046	1.14219	2.29495	2.78282	2.82356	2.62065
gene-4930413G21Rik	0.584151	0.198415	0.200368	0	8.00455	7.99502	6.96558	8.6181	8.12804	9.78434	12.2327	6.64204
gene-4930413M19Rik	0	0	0	0	6.57775	4.72184	5.18257	4.43015	5.86102	8.39622	8.01678	6.0859
gene-4930414F18Rik	0	0	0	0	0.617043	2.19586	1.58925	0.642245	2.33129	0.78559	0.797017	1.61366
gene-4930414N06Rik	0.537679	0	0.553635	0.561132	95.7393	100.824	83.436	100.44	106.017	92.2332	101.408	100.167
gene-4930415L06Rik	0	0	0	0	0.48904	0.851916	0.647611	0.436257	0.524215	0.441249	0.179101	0.453427
gene-4930415O20Rik	0.595998	2.43074	0.613686	0	146.637	130.385	126.914	135.187	151.925	162.212	149.894	159.959
gene-4930417H01Rik	0.624831	0.270452	0.222979	0.446516	9.93562	10.1435	10.1116	10.5844	8.57693	9.7885	9.14916	8.32545
gene-4930417O13Rik	0	0.264147	0.266776	0	4.40371	4.47618	1.70109	4.01043	5.98605	4.42028	3.54081	4.06309
gene-4930417O22Rik	0	0	0	0	0.334186	1.8682	1.03272	1.39126	0.838242	0.42349	0.859397	1.30525
gene-4930419G24Rik	0	0	0	0	0	0.193744	0.196343	0.198378	0.239229	0.24178	0.245266	0
gene-4930420G21Rik	0	0	0	0	0	0	0	0	0	0	0	0
gene-4930422I22Rik	0	0	0	0	0.621837	1.89813	1.92254	0	2.37103	0.799852	0	0
gene-4930422M22Rik	0.287326	0.292722	0	0	18.2889	17.971	18.4211	16.2857	18.1141	20.8834	17.265	21.1884
gene-4930423B08Rik	0	0	0	0	2.62984	3.34503	2.03274	0.684368	5.01869	1.69325	2.57621	1.73764
gene-4930423D24Rik	0	0	0	0	9.7309	13.339	11.7701	9.68832	16.0388	15.1393	17.0038	17.7652
gene-4930423M02Rik	0	0	0	0.241433	10.6541	9.82933	10.1303	8.8709	11.0996	11.0075	9.48303	12.5891
gene-4930424E08Rik	0	0	0	0	5.2402	3.04508	3.4708	4.67516	7.08456	4.29821	4.845	6.86585
gene-4930425K10Rik	0.416375	0	0	0	5.87542	7.76582	6.05298	7.03266	9.61507	6.72899	5.68913	10.7507
gene-4930425L21Rik	0	0	0	0	0.721221	0.977587	0.495316	1.50132	2.41726	0.916161	0.929538	1.25477
gene-4930425O10Rik	0	0	0	0	0.681296	0.415457	0.280706	0.425444	0	0.344993	0.350059	0.708921
gene-4930426D05Rik	18.4286	20.35	18.1495	20.3148	6.49289	9.3428	7.52172	7.2209	1.78052	1.33661	1.52393	1.37335
gene-4930426I24Rik	0.114929	0.117079	0.354752	0.359628	2.44774	2.73615	2.26902	4.07598	2.85801	3.71193	4.08032	3.17843
gene-4930426L09Rik	0.547136	0	0.187668	0.380488	1.68085	3.28516	1.73133	0.807404	2.26768	1.14551	2.49072	1.3451
gene-4930428D20Rik	0	0.649349	0.655713	0.664677	44.7279	46.4023	46.548	48.8845	58.823	71.5087	55.7119	64.6083
gene-4930428E07Rik	0	0	0	0	1.12648	0.916107	1.16044	2.57939	1.13216	2.28839	1.16092	2.05688
gene-4930428G15Rik	0	0	0	0	0.264018	0	0	0	0	0.335641	0	0
gene-4930428O21Rik	0	0	0	0	0	0.110338	0.33549	0.338991	0.407794	0	0.27868	0
gene-4930429B21Rik	0.135094	0	0.695011	0.140911	2.68428	2.82529	3.94972	2.89345	3.83939	3.03003	3.93552	2.86439
gene-4930429C20Rik	0	0.693219	0	0	64.4006	72.7841	68.8174	75.9719	60.9806	54.3552	60.7151	65.8349
gene-4930429D17Rik	0.330366	0.336576	0.509908	0	0.702881	0.833388	0	0.243845	0.146705	0.444624	0.150387	0.456846
gene-4930429F11Rik	0	0	0	0	3.0625	2.75328	2.4265	2.08403	1.62262	3.72557	2.2682	4.44045
gene-4930429F24Rik	0.177818	0.362329	0	0.370972	7.18625	6.02218	7.14236	6.42951	4.57987	3.8292	5.66629	5.24583
gene-4930429H19Rik	0.291705	0.445763	0.45022	0.304271	2.69043	3.4703	2.02508	2.80009	2.84978	3.53312	3.98344	2.95806
gene-4930429P21Rik	0	0	0	0	0.305036	0.29834	0.54826	0.407475	0.284917	0.185305	0.131742	0.395229
gene-4930430E12Rik	0.22748	0.3476	0.468107	0.355903	0.0807489	0.0820574	0.33268	0.0840395	0	0	0.10354	0.314553
gene-4930430F08Rik	2.46197	3.87008	2.88134	2.56789	13.8262	14.505	15.3086	13.5471	13.6583	13.7324	13.0835	13.9842
gene-4930430F21Rik	0	0	0	0	1.85667	1.8876	2.73246	1.6564	3.00251	2.02324	2.05274	4.50267
gene-4930430J02Rik	0	0	0	0	2.93932	4.78473	3.02903	6.73101	2.23927	0.755323	2.29854	3.10099
gene-4930431F10Rik	0	0	0	0	1.65965	2.19296	1.36765	1.0364	2.08138	2.9443	1.28035	1.29639
gene-4930431F12Rik	0	0	0	0	1.87838	2.48977	2.27118	2.20992	1.53253	2.47687	2.30391	1.27258
gene-4930431P03Rik	0	0	0	0	3.23603	3.12405	3.74969	3.3679	2.83376	2.14683	1.14109	2.20602
gene-4930431P22Rik	0	0	0	0.456492	3.39374	5.0191	3.8142	3.53235	1.55419	4.71354	4.7821	6.05124
gene-4930432E11Rik	0	0	0	0	0.592231	0.348385	0.481544	0.551474	0.622985	0.353914	0.478854	0.242475
gene-4930432J09Rik	0	0	0	0.169713	2.42756	3.34775	3.51231	3.18816	3.97413	4.08701	4.22134	3.59992
gene-4930432K21Rik	0.402199	1.00533	1.07587	0.565734	12.9167	13.4162	13.689	14.3429	20.2585	18.8879	22.3164	18.979
gene-4930432L08Rik	0	0	0	0	0.473748	0.601836	0.36598	0.616326	0.444979	0.299694	0.608198	0.461896
gene-4930432M17Rik	0	0	0	0	0	0	0	0	0	0	0	0
gene-4930432O09Rik	0	0	0	0.138132	3.00742	2.76972	2.61363	3.03217	3.64606	2.85145	3.01398	1.95332
gene-4930433B08Rik	0	0	0	0	1.4026	1.42626	1.08381	1.09494	1.32646	4.47054	1.81417	2.75459
gene-4930433I11Rik	0	0	0	0	9.5856	11.4272	10.3478	10.6477	10.9573	11.3017	11.1134	9.69745
gene-4930433N12Rik	0	0	0	0.206444	9.39729	10.1211	9.96862	8.61264	11.0733	10.2998	6.48682	7.48061
gene-4930434B07Rik	0.270536	0	0	0	2.67011	2.42414	3.61044	2.33386	3.61262	3.1036	2.83704	3.74225
gene-4930434J06Rik	0	0	0	0	3.70619	4.39441	5.34449	4.50016	4.95167	4.37721	4.60016	2.89123
gene-4930435F18Rik	0	0	0	0	0.422035	0.321674	0.326025	0.878473	0.79251	0.533732	0.676979	0.685523
gene-4930437M23Rik	0	0	0	0.458022	11.46	12.4808	10.1786	8.10212	13.1933	7.99268	10.1154	10.567
gene-4930438A08Rik	1.5425	1.21985	0.35271	2.14534	0.607661	1.23514	1.377	1.13838	0.152213	0.768891	0.780191	0.632014
gene-4930438E09Rik	0	0	0	0	6.65292	7.04576	6.28269	8.94426	8.37095	6.34609	8.22705	8.32881
gene-4930439A04Rik	0.146834	0	0	0	3.56691	4.57581	3.54904	2.19793	2.91055	3.58218	3.57402	3.9018
gene-4930439D14Rik	0	0	0	0	0	0.14836	0	0.607689	0.914776	0.369698	0	0.949592
gene-4930440C22Rik	0	0	0	0	4.882	5.5818	4.65145	5.08102	7.03188	6.33188	5.01459	4.28435
gene-4930440I19Rik	0	0	0	0	9.55115	9.11419	8.23241	11.9695	13.9457	13.1035	16.3056	11.9374
gene-4930441H08Rik	0	0	0	0	2.50318	4.07404	4.12703	2.60555	3.17035	9.62155	5.85611	5.26788
gene-4930441J16Rik	0	0	0	0	30.0536	32.5102	23.103	25.324	28.9809	37.2547	34.0748	40.128
gene-4930442E04Rik	0	0	0	0	11.351	9.29733	9.42044	10.5019	9.53213	9.23503	11.8135	7.83511
gene-4930442J19Rik	0	0	0	0	1.31269	1.73436	1.48733	1.22959	1.64458	4.65225	1.51733	0.853567
gene-4930442L01Rik	0.383631	0.260543	0.26315	0.666912	36.9391	38.8297	37.0187	39.8613	40.4315	40.842	43.306	40.1988
gene-4930443O20Rik	0.376986	0	0	0	11.2235	9.36992	12.937	9.73429	9.54222	10.8245	10.8119	9.38386
gene-4930444A19Rik	0	0	0	0	4.08131	5.17071	4.40207	2.34055	5.98383	6.08575	3.82699	4.5686
gene-4930444F02Rik	0	0	0.10234	0.358485	11.3589	12.0983	11.2583	12.1937	10.5395	12.0616	12.2483	17.2265
gene-4930444G20Rik	0	0.152925	0.154453	0	7.77364	8.54941	8.33599	6.09558	6.79907	8.61928	7.51615	6.91908
gene-4930444M15Rik	0	0	0	0	4.35085	4.53807	3.30214	4.05156	2.15061	3.47621	4.99703	3.42296
gene-4930444P10Rik	0.705194	0	1.19201	0.367876	93.7087	96.0175	94.6765	93.8456	98.4156	99.4479	93.7918	103.77
gene-4930445E18Rik	0.0581229	0.148008	0.149504	0.181862	0.261068	0.136685	0.319317	0.242086	0.206491	0.273171	0.185165	0.149442
gene-4930445K14Rik	2.07065	2.26018	1.82623	1.23421	1.88873	1.173	1.5131	1.09206	0.394073	1.32698	2.1544	1.3635
gene-4930445N06Rik	0	0	0	0	2.80396	2.98736	2.9044	2.19947	2.30664	3.20829	3.03817	3.63833
gene-4930445N08Rik	0	0	0	0	4.2772	1.4528	4.41159	2.96909	0	7.49595	5.69982	1.92045
gene-4930445N18Rik	0.333176	0	0	0	0	0.239377	0.242572	0	0	0.299069	0	0
gene-4930447A16Rik	0	0	0	0	0.901592	2.43209	1.23201	0.829754	3.01981	2.54483	1.549	2.61309
gene-4930447C04Rik	0.10614	0	0.142177	0.14413	6.22861	7.46078	6.61614	7.06356	8.5548	6.63578	5.85069	7.57513
gene-4930447F24Rik	1.25051	0.764523	1.05513	0.782733	0.531202	0.8849	1.19581	1.65859	0	0.735063	0.455489	0.755217
gene-4930447J18Rik	0	0	0	0	1.28461	1.04478	1.58805	2.13927	3.87685	2.61234	2.31914	2.34788
gene-4930447K03Rik	0	0	0	0	7.25318	5.38013	5.65417	5.30477	5.41339	9.20019	5.80275	8.17418
gene-4930447M23Rik	0.111024	0	0	0	1.73415	1.36173	2.02971	1.64074	1.18324	1.2948	1.51601	0.716428
gene-4930447N08Rik	0	0	0.249914	0	1.37549	1.22332	1.06265	1.96843	1.50965	0.653749	0.884441	1.34327
gene-4930448C13Rik	0	0	0	0	7.66828	6.72069	7.08255	7.70612	7.98189	6.38706	10.2319	8.28687
gene-4930448E22Rik	0.135956	0	0	0.153137	4.6867	3.71704	3.27414	4.30855	6.60832	7.42187	6.17555	5.98194
gene-4930448F12Rik	0	0	0	0	1.95605	0.994269	0.251882	0.763461	0.922044	2.79573	0.630344	0.319083
gene-4930448H16Rik	0	0	0	0	3.83477	2.72983	4.34614	3.59235	6.29219	3.91549	3.97221	3.0155
gene-4930448I06Rik	0	0	0	0	2.88358	0.837896	1.27333	2.57267	4.16301	5.26258	4.27097	1.62107
gene-4930448I18Rik	0	0	0	0	0	0	0.306842	0	0.374977	0	0.384579	0
gene-4930448K20Rik	0	0.193553	0.195485	0.198169	41.4751	42.1526	33.5666	39.2419	44.8803	37.6722	46.5278	45.8869
gene-4930449C09Rik	0.757118	1.07986	0.934848	0.631791	156.187	159.492	158.662	160.206	171.467	167.92	182.521	173.238
gene-4930449E01Rik	0	0	0	0.571303	6.1631	10.5765	7.5406	11.2262	9.72414	8.8498	11.4719	8.58263
gene-4930449E18Rik	1.04797	0	1.07973	0	5.10954	2.22867	6.0185	3.03962	3.72241	3.76871	2.86754	4.83338
gene-4930449I24Rik	0	0	0.246909	0	2.88826	3.97183	2.80014	2.47558	1.70476	3.01447	3.05866	2.43332
gene-4930451E10Rik	0	0	0	0	15.7576	15.5962	16.9541	17.8864	21.2033	24.6778	22.5284	28.1362
gene-4930451G09Rik	0.361845	0.552892	0.837651	0.377405	10.6018	11.0996	11.846	11.3012	14.0597	14.8503	12.5988	15.2603
gene-4930451I11Rik	0	0	0	0	67.8634	58.5855	61.1723	72.1873	95.2891	91.19	104.355	91.1711
gene-4930452A19Rik	0	0	0	0	3.95828	5.23312	4.89402	6.59212	6.99701	2.52703	5.12724	3.63278
gene-4930452G13Rik	0.525786	0	0	0	49.1219	48.7957	47.1504	45.1223	46.2305	52.85	49.7937	52.3551
gene-4930452N14Rik	0	0	0	0	0	0.3823	0.774661	0.782599	0.948782	0.959383	0.973287	0
gene-4930453H23Rik	0.192772	0	0	0	14.9008	16.654	16.3528	14.5308	19.049	20.4162	19.6189	14.192
gene-4930453L07Rik	0	0	0	0	8.44391	6.94718	5.66032	8.23018	6.21345	9.16175	6.88615	5.75252
gene-4930453N24Rik	45.1658	47.236	46.4503	45.3477	897.355	897.094	909.523	920.847	856.351	844.665	828.813	857.972
gene-4930455B14Rik	0	0.263018	0	0	50.9757	51.443	49.3103	47.16	43.7867	46.0988	39.7227	40.2194
gene-4930455C13Rik	0.282612	0	0	0	18.791	15.8498	16.886	18.5174	20.3275	24.8529	20.8423	27.876
gene-4930455D15Rik	0	0	0	0	0.942307	1.19708	0.606625	1.47108	0.147511	1.19222	0.907282	1.07183
gene-4930455F16Rik	0	0	0	0.474504	36.2497	38.46	34.3546	36.1001	48.923	47.5214	51.2897	53.8517
gene-4930455G09Rik	0.515881	0.525918	0.531098	1.07673	3.26913	1.4775	2.61969	4.15888	4.58194	3.70634	4.70012	6.18489
gene-4930455H04Rik	0	0	0.210723	0.213707	0.725599	0.884895	0.747347	1.05718	0.727562	0.367716	0.745797	0.377582
gene-4930455J16Rik	0	0.167944	0	0.171951	15.3149	14.4951	13.4868	15.0875	13.1764	15.53	15.158	15.653
gene-4930456A14Rik	0	0	0	0	0	1.91152	0	0	0	2.48397	0	0
gene-4930456L15Rik	0.235954	0	0.242815	0	0.835477	0.849181	0.688477	1.21736	0.838243	1.27048	0.644567	0.217541
gene-4930458A03Rik	0	0	0	0	10.3414	11.4424	10.9674	6.33161	10.3411	11.6155	13.3558	13.1227
gene-4930459C07Rik	0	0	0.23771	0	4.58073	4.82217	4.04443	5.10809	3.48764	3.52396	4.83762	4.04638
gene-4930459L07Rik	0	0	0	0	0.652476	0	0.672441	1.35836	0.829992	0	0	0.862107
gene-4930461C15Rik	0	0.288943	0	0	1.21397	0.315093	1.30635	0.812543	0.273944	1.61804	1.07361	0.905924
gene-4930461G14Rik	0	0.397668	0	0	26.4413	22.402	25.2536	22.934	29.1089	31.5253	38.0262	32.0204
gene-4930463O16Rik	0	0	0	0	1.50388	1.68911	0.978295	1.31803	1.38617	1.5002	1.31933	2.36375
gene-4930465K10Rik	0.219462	0	0	0	13.6811	11.6931	16.3344	16.3425	17.3472	17.5274	21.9808	18.4123
gene-4930465M20Rik	0	0	0	0	3.07311	3.80229	3.57832	3.33747	5.02222	5.41224	6.1782	3.99683
gene-4930467D21Rik	0	0	0	0	2.60527	1.66229	1.49767	1.63946	1.66648	2.29531	1.86332	2.3587
gene-4930467E23Rik	0.286008	0.582652	0.411949	0.536928	0.325259	0.289185	0.542385	0.36974	0.329158	0.140576	0.156198	0.371192
gene-4930467J12Rik	0	0	0	0	44.4106	44.2485	41.558	34.9057	39.5476	50.4352	37.0495	32.1403
gene-4930467K11Rik	0	0	0	0	4.84938	4.00612	5.30823	4.73213	3.43501	3.85813	5.08846	2.77389
gene-4930469K13Rik	0	0.458369	0	0	5.38985	6.7698	5.22623	7.59	3.99389	4.84519	6.96383	6.22014
gene-4930470B04Rik	0.108386	0.134322	0	0	12.5281	12.8953	13.4451	12.0657	13.9548	13.429	12.6907	14.745
gene-4930470G03Rik	0.0793044	0	0.163184	0.24814	1.18318	0.858769	1.68288	1.29002	1.05648	1.06708	1.155	0.804144
gene-4930470H14Rik	0	0	0	0	1.08984	0.88606	0.449021	0.680558	0.955148	0.68922	0.699357	1.41636
gene-4930470O06Rik	0	0	0	0	7.84124	8.31998	11.2398	7.09704	6.87623	7.38671	6.1715	8.92458
gene-4930470P17Rik	0	0	0	0	3.88604	3.5264	3.71689	6.64452	5.39139	7.55559	4.27899	4.15225
gene-4930471C04Rik	0	0.69935	0.353138	0	9.69767	9.11918	8.9021	10.0934	10.3609	9.85567	13.8687	12.4475
gene-4930471E19Rik	0	0	0.173165	0	0	0.121286	0	0	0.298924	0.301989	0.153214	0.310289
gene-4930471G03Rik	2.37656	3.87619	1.95722	0.496004	154.412	146.112	151.148	140.848	190.394	198.042	205.249	198.125
gene-4930471G24Rik	0.453896	0	0	0	2.23999	2.2776	0.659356	2.33149	2.82196	1.22268	2.8944	1.67428
gene-4930471L23Rik	0	0	0	0	41.1185	33.4598	42.3696	33.7364	58.1757	54.5119	54.6696	57.8708
gene-4930471M09Rik	0.254053	0.258871	0.261448	0.265035	5.93484	5.30125	4.26088	5.24103	4.73836	8.20795	3.70142	4.45042
gene-4930473A02Rik	0	0	0	0	3.84268	4.8818	3.9581	3.85649	4.29915	4.51725	5.11246	5.17673
gene-4930473H19Rik	1.07591	0	0	0	27.5838	27.0139	22.1453	28.8548	40.5788	52.1165	30.4782	33.5609
gene-4930473O22Rik	0	0	0	0	12.2173	14.286	13.9375	11.8951	11.5209	10.3093	12.8228	12.1299
gene-4930474G06Rik	0	0	0	0	0	0.0697188	0	0	0	0	0	0
gene-4930474H20Rik	0	0	0	0	0.779878	0.924711	1.07107	1.08223	0.977021	0.822565	1.33544	0.845151
gene-4930474M22Rik	0	0	0	0	18.0449	16.4389	11.6199	14.0868	9.48782	14.3907	14.1127	11.8221
gene-4930474N05Rik	0	0	0.366673	0	26.0603	29.1134	30.0718	31.5413	34.6361	36.1994	34.452	34.9849
gene-4930474N09Rik	0.238044	0	0	0.248329	30.342	28.4415	28.1292	30.176	32.9811	30.548	29.2618	34.2372
gene-4930477N07Rik	0	0	0	0	7.76586	7.62931	7.46455	8.19936	7.59445	7.11654	2.91341	9.06971
gene-4930478L05Rik	0	0	0	0	0	0	0.102751	0	0	0	0.127993	0
gene-4930478P22Rik	0	0	0.130952	0	8.22006	7.80267	6.88494	6.29878	8.36446	6.96503	8.22618	7.86087
gene-4930479D17Rik	0	0.425131	0.858671	0.870434	22.0705	23.9357	19.0995	22.3592	27.4132	31.0817	30.7744	28.8463
gene-4930479H17Rik	0	0	0	0	3.71404	3.66958	3.93175	3.32856	5.55326	7.17544	6.35433	6.5686
gene-4930480C01Rik	0	0	0	0	9.67217	12.465	12.9407	15.8199	9.10528	18.9848	12.4065	13.5609
gene-4930480E11Rik	0	0	0	0	9.30931	9.59267	10.2548	7.67033	6.96501	8.18219	8.13635	7.39805
gene-4930480G23Rik	0.440122	0	0.45291	0.229563	5.45613	4.75333	5.13845	6.32763	6.0588	7.10909	6.41189	5.68078
gene-4930480K15Rik	0	0	0	0	0.0841891	0.34221	0.086714	0.175237	0.421305	0.31918	0.10797	0.327985
gene-4930480K23Rik	0.68736	1.40033	1.28741	1.52897	0.83572	0.954211	0.726544	1.20143	1.16985	0.931511	1.09092	1.12643
gene-4930480M12Rik	0	0	0	0	0	0	0	0	0	0	0	0
gene-4930481A15Rik	2.65331	1.99614	3.0402	3.37836	1.45533	1.30499	1.49775	0.801895	1.53841	0.649176	0.599497	0.799889
gene-4930481B07Rik	0.615748	0.522641	0.527891	0.606501	0.632471	0.321316	0.701503	0.556963	0.546856	0.490918	0.404762	0.693714
gene-4930482G09Rik	0	0	0	0	30.4373	31.9837	34.7812	40.1987	37.9511	38.6838	36.6096	42.7398
gene-4930483J18Rik	0.776853	0	0.26649	0.270146	20.5288	18.0719	16.9928	23.4646	21.1587	21.8453	21.2221	21.7262
gene-4930483K19Rik	0	0	0	0	3.65841	4.68839	4.09609	4.46978	4.58709	7.45597	4.90723	6.00392
gene-4930483O08Rik	0.556016	0.283292	0.57222	0.290034	0	0.199948	0	0	0	0	0.253164	0
gene-4930484H19Rik	0	0.154945	0	0	4.5314	4.0569	4.22289	3.59322	3.91721	2.72912	4.84621	4.06609
gene-4930486F22Rik	0	0	0	0	7.99923	8.13548	6.50691	7.01157	7.97968	11.2984	11.4616	7.73393
gene-4930486I03Rik	0	0	0	0	28.645	25.517	30.9152	30.3824	31.2322	35.7326	27.1021	31.7132
gene-4930486L24Rik	1.59499	2.84387	1.43612	0.62393	0.706474	2.44129	0.873244	2.20584	3.71849	2.14681	3.9936	2.57332
gene-4930487D11Rik	0	0	0	0	8.33163	9.42541	6.68039	19.2743	9.48958	14.4201	8.53093	6.16263
gene-4930487H11Rik	0	0	0	0	1.86086	1.65524	2.63582	1.9368	2.63058	2.06783	2.39774	1.82067
gene-4930488B22Rik	0	0	0	0	0.219638	0.111606	0.22623	0	0.137498	0	0.563786	0.285448
gene-4930488L21Rik	0.14208	0.289489	0	0.1482	25.505	27.7636	27.4125	23.7117	32.4297	28.5536	31.302	28.1607
gene-4930488N24Rik	0	0	0	0	10.0173	8.97779	9.75701	9.45862	10.5849	11.2198	11.2352	11.2554
gene-4930500A05Rik	0	0	0	0	8.27238	6.34577	8.1958	8.3815	5.92074	10.1027	9.31829	6.62643
gene-4930500F04Rik	0	0	0	0.607066	13.4971	12.0628	10.5354	10.2173	14.982	13.5838	20.1405	18.776
gene-4930500F10Rik	0.381592	0.518315	0.261759	0.265341	5.14712	5.5955	5.95113	5.355	6.41355	5.82573	5.55704	6.9806
gene-4930500G05Rik	0	0	0	0.467208	0	0.322442	0.65356	0.660356	0.198885	0.401904	0.611698	0
gene-4930500H12Rik	0.445502	0.454119	0	0	33.3394	28.1162	36.3498	32.6224	51.0996	40.212	40.6013	45.584
gene-4930500L23Rik	0	0	0	0	0	0	0	0	0	0	0	0.381327
gene-4930502A04Rik	0	0	0	0	4.36391	3.69697	5.99406	4.54203	6.09462	3.69588	3.43735	8.54187
gene-4930502C15Rik	0	0.00634137	0	0	0.124041	0.121527	0.1095	0.147534	0.116122	0.106099	0.118998	0.120518
gene-4930502E09Rik	0	0.414399	0	0	0.573825	0	0.886743	0	1.08331	1.09507	0.370339	0.374911
gene-4930503B20Rik	3.48423	3.98736	3.6474	3.10475	332.431	321.337	336.106	333.112	332.022	334.384	321.204	329.693
gene-4930503E14Rik	0	0	0	0.446919	8.4988	9.40924	9.3796	9.31923	13.1272	9.03448	7.2166	11.257
gene-4930503E24Rik	0	0	0	0	0	0	0	0	0	0	0.187722	0.190079
gene-4930503F20Rik	0	0	0	0	16.1427	17.2038	14.3526	15.9401	12.6307	20.0085	17.2117	16.1826
gene-4930503H13Rik	0	0	0	0	3.22823	2.1885	3.32602	2.9868	4.97642	5.94657	2.32032	2.81846
gene-4930503L19Rik	1.58875	1.77927	1.64508	1.45819	55.3153	52.2758	55.4058	52.9598	52.1324	50.211	48.8989	48.9402
gene-4930503O07Rik	0	0	0	0	2.4424	2.06994	1.25826	0.423706	0.514147	2.59974	1.58242	2.13554
gene-4930504C09Rik	0	0	0	0	0	0	0	0	0	0.230667	0	0
gene-4930504D19Rik	0	0	0	0	0.431386	0.438519	0.222192	1.34696	0.270899	0.547539	0.277772	1.12493
gene-4930505A04Rik	1.58091	1.61108	1.30166	0.659755	224.881	200.88	206.329	209.628	214.826	226.191	218.842	201.158
gene-4930505G20Rik	0	0	0	0	0.42413	0.862707	1.31101	1.3244	0	0	1.09976	1.1131
gene-4930505K13Rik	0	0	0	0	0	0	0	0	0.555367	0	0	0
gene-4930505K14Rik	0	0	0	0	5.26204	8.7584	3.94336	7.96686	7.87112	4.2872	7.45549	12.5754
gene-4930505M18Rik	0	0	0	0	6.24921	4.46347	6.78516	4.92204	7.20239	6.84944	4.9952	5.05775
gene-4930505N22Rik	0	0.313999	0	0	2.61454	3.98667	3.36666	2.72125	5.74692	1.38282	2.52546	4.54561
gene-4930505O20Rik	0	0	0	0	3.94965	2.01406	12.2287	4.11341	0	0	2.65962	5.37458
gene-4930506A18Rik	0	0	0	0.301478	6.1325	8.01661	6.31722	9.00409	8.10335	7.78083	11.842	7.19382
gene-4930506C21Rik	0.296777	0	1.52717	0.619246	0.62971	1.4936	0.432454	0.873872	0.790748	0.799112	0	0.820906
gene-4930507D05Rik	0	0	0	0.124002	2.53179	2.74436	2.43386	3.51328	3.80107	3.62627	4.00435	3.83582
gene-4930507D10Rik	0	0	0	0	17.4352	14.9143	20.9827	14.7327	18.622	15.3157	15.3182	18.2073
gene-4930509E16Rik	0.234584	0.47804	0.241408	0.244717	0.830626	1.85749	0.855661	2.59368	1.04178	0.421084	0.640837	1.08142
gene-4930509G22Rik	0.41673	0.955158	0.857533	0.434657	3.55096	3.30774	3.6574	3.84964	4.07119	4.67306	3.2245	4.22574
gene-4930509J09Rik	0	0	0	0	0.502091	0.892993	0	0.13064	0.471698	0.635394	0	0
gene-4930509K18Rik	0	0	0	0	0.311935	1.3737	0.856789	0.649298	0.650817	0.394473	0.533702	0.675548
gene-4930511A02Rik	0	0	0	0	11.1176	10.414	9.65881	10.2627	8.22766	7.9447	8.68174	9.16819
gene-4930511A08Rik	0	0	1.07525	0	9.44877	8.13674	14.2333	9.07906	9.26475	12.1938	9.51347	7.69936
gene-4930511E03Rik	0.466818	0.356662	0.120078	0.365181	0.0828487	0.168383	0.085333	0.0862248	0.103648	0.418792	0.21248	0.322753
gene-4930511M06Rik	0.0970715	0.197754	0.199735	0.303726	23.0915	21.9352	25.4884	23.2976	28.8467	28.5865	26.0768	26.2676
gene-4930512B01Rik	0	0	0	0	0	0	0	0	0	0	0.174613	0
gene-4930512H18Rik	0	0	0	0	1.30037	1.17019	0.992093	1.2352	1.49329	1.52397	1.83799	1.7444
gene-4930512J16Rik	0.142331	0	0.14645	0	1.41383	1.94995	1.45625	1.26125	2.9074	2.42624	2.20278	1.1809
gene-4930512M02Rik	0	0	0	0	0.299916	0.609876	1.54491	0.936495	1.13284	1.52692	1.54914	1.17618
gene-4930513D17Rik	0	0	0	0	10.849	9.69044	12.8686	12.8312	10.7193	11.6641	12.0465	13.2674
gene-4930513L16Rik	0	0.354706	0	0	30.984	29.4987	30.1454	29.6893	29.6753	29.993	28.8459	28.2411
gene-4930513N10Rik	0.274467	0.372783	0.56478	0.286267	14.3609	13.3384	14.9252	16.2309	14.3006	12.7209	14.241	12.2288
gene-4930513O06Rik	0	0	0	0	26.0738	22.7213	23.5719	21.046	26.4375	24.6929	19.9051	18.4143
gene-4930515B02Rik	0.558805	0	0	0	6.68296	7.19614	5.2655	5.72856	8.43746	8.53225	7.63747	8.24588
gene-4930515G01Rik	0	0.920494	0.484876	2.07526	5.97138	5.3672	6.86004	5.99204	5.90465	5.49907	7.3337	6.95298
gene-4930515G16Rik	0	0	0	0	2.21523	3.38043	1.14139	1.72938	1.40499	1.42158	2.16303	3.64796
gene-4930515L03Rik	0	0	0	0	1.56568	1.59271	3.76456	1.08648	1.98421	2.00741	3.39385	1.37378
gene-4930515L19Rik	0	0	0	0	2.80367	0.570095	1.44418	0.875444	1.05839	0.713235	0.361813	2.19771
gene-4930517E11Rik	0	0	0	0	0	0	0	0	0	0	0	0
gene-4930517G24Rik	0	0	0	0	20.1216	15.7083	17.283	18.63	27.2558	21.9168	25.2241	20.8842
gene-4930517M08Rik	0	0	0	0	1.88913	2.34708	1.51359	1.74774	1.5815	2.13097	0	1.09454
gene-4930518C04Rik	0.151519	0	0	0	7.739	8.41108	8.63554	7.71885	11.1692	7.74874	8.96625	7.96191
gene-4930518J21Rik	0	0.597365	0	0	4.94328	9.21685	10.6111	6.00291	8.32602	7.89386	16.55	11.8879
gene-4930518P08Rik	0	0	0	0	0.334186	0.509508	0.344238	0.869541	0.628681	1.05873	0.644548	0.870164
gene-4930519D14Rik	0.247804	0	0.255014	0	19.6495	16.406	16.2649	15.3383	11.6645	14.6775	13.3131	11.4235
gene-4930519F09Rik	0	0	0	0	0.296723	0.452371	0.764106	0.617646	0.185966	0.939461	0.762598	0.386086
gene-4930519F16Rik	0	0	0	0	11.9264	11.6212	11.4159	12.8704	9.9421	10.7996	8.84816	11.4404
gene-4930519F24Rik	0	0	0	0	12.649	9.95928	13.8737	9.34365	12.8845	13.5512	13.2185	10.7034
gene-4930519G04Rik	0	0	0	0	35.3725	32.1586	34.252	28.1941	41.7611	44.4149	44.6396	46.5423
gene-4930519H02Rik	0	0	0	0	25.6171	23.0275	20.0643	18.5094	22.067	26.0621	21.5362	24.8407
gene-4930519K11Rik	0	0	0	0	0	0	0	0.580206	1.41424	1.43096	0	0.7344
gene-4930519L02Rik	0	0	0	0	0.740544	0.376535	0.762986	0.385404	0.467166	0	0	0.485081
gene-4930520E11Rik	0.715683	0.280379	0.566386	0.631588	12.2091	11.0537	10.7206	10.3443	10.8543	9.62924	11.9762	10.8599
gene-4930520O04Rik	0	0	0	0.540223	8.86014	8.8211	10.9169	10.8738	9.92815	13.4767	11.5948	14.1139
gene-4930520P13Rik	0	0	0	0	2.46024	1.50152	1.01405	2.56085	4.36124	1.89076	3.19669	4.52912
gene-4930521E06Rik	0	0	0	0.338287	0	0	0.236108	0	0	0	0	0
gene-4930521O11Rik	0	0	0	0	0	0	0	0	0	0	0	0
gene-4930521O17Rik	0	0	0	0	0	0	0	0	0	0	0	0
gene-4930522H14Rik	0	0.352575	0.689629	0.360969	122.241	130.036	131.901	128.165	121.358	126.953	128.722	114.67
gene-4930522L14Rik	3.13965	3.2234	2.34215	3.61968	1.64826	1.81055	0.882932	1.78026	0.779956	1.30499	0.696264	1.47313
gene-4930522O17Rik	0	0	0	0	127.585	119.774	127.894	129.183	132.515	122.917	119.392	123.103
gene-4930522P08Rik	0	0	0	1.42823	2.83798	0	0.975247	0	0	4.91465	4.98427	1.26016
gene-4930523C07Rik	6.18078	5.65976	6.10251	4.42368	10.2597	9.20468	9.75645	8.86078	11.2152	11.9599	10.9541	11.1293
gene-4930523O13Rik	0.212517	0	0.21869	0	22.2842	20.2006	21.5582	16.9246	21.7057	21.3586	15.867	18.6132
gene-4930524B15Rik	0.134418	0	0.138306	0	25.7066	30.0845	28.681	28.0332	27.6766	31.0625	26.8429	29.7816
gene-4930524B17Rik	0	0	0	0	0.501699	1.12168	0.620103	0.731006	1.00476	0.888123	0.77245	1.30367
gene-4930524C18Rik	0	0	0	0	0.692285	0.804038	0.713056	0.205857	0.742711	0.625228	0.888199	0.513952
gene-4930524J08Rik	4.95781	6.0649	3.06234	2.58707	5.58764	5.32676	3.59812	4.36196	7.48579	5.78808	2.71013	6.40101
gene-4930524O05Rik	0	0	0	0	1.97009	5.60984	2.84177	2.87085	2.48737	5.03062	4.08278	0.516562
gene-4930524O08Rik	0.187324	0	0.771033	0	2.12462	2.42923	1.77811	1.65843	1.49733	1.0085	2.04663	2.59047
gene-4930525C09Rik	0	0	0	0	16.0152	17.3397	23.1796	17.2229	20.4811	20.5079	27.4439	28.9003
gene-4930525D18Rik	0.311699	0.317643	0	0	46.5023	40.1026	38.1414	41.7478	58.9661	55.3954	60.4631	58.3417
gene-4930525G20Rik	0.171066	0.174255	0.264003	0.17842	12.091	12.5333	12.9539	11.7616	10.9388	11.1254	11.8345	12.8519
gene-4930526A20Rik	0	0.434973	0.219655	0	0.907384	1.22966	2.49243	1.10178	1.7062	1.34081	1.94354	2.55832
gene-4930526F13Rik	0	0	0	0	10.652	9.82187	9.91533	10.6169	11.3369	13.68	11.5214	10.5423
gene-4930526H09Rik	0	0	0	0	0	0	0	0.175099	0	0	0	0.438075
gene-4930526I15Rik	0.691001	1.17346	0.948126	1.20142	1.14193	0.829043	0.375281	0.339573	0.610987	1.03349	0.832469	0.424717
gene-4930526L06Rik	0	0	0	0	2.58673	2.42714	2.66463	1.24258	1.99828	1.00967	1.79278	1.81515
gene-4930527A07Rik	0.376792	0	0	0.786287	3.99089	1.89345	2.46682	2.21537	3.01187	1.01478	3.08872	2.43208
gene-4930527F14Rik	0	0	0	0	5.63943	3.62135	3.36361	2.47147	0.747343	3.02192	7.28154	2.32779
gene-4930527G23Rik	0	0	1.1835	1.19969	8.48815	8.6324	9.16216	12.6216	15.3144	11.8734	12.0453	7.95115
gene-4930527J03Rik	0	0	0	0	0.128908	0	0	0	0.16149	0	0.165548	0.335263
gene-4930528A17Rik	0.123249	0.251114	0.380513	0.257108	6.64868	7.82337	5.49648	6.19125	8.20955	7.62939	7.18073	7.83963
gene-4930528D03Rik	0	0.228379	0	0	7.6208	11.78	9.48537	10.245	12.9395	13.074	11.8371	14.8786
gene-4930528G23Rik	0	0	0	0	0.109749	0.334605	0.565215	0.342667	0.274821	0.416444	0.563425	0.285266
gene-4930528H21Rik	0	0	0	0	18.289	19.6377	22.5104	20.6234	13.5149	18.2298	21.7946	14.0355
gene-4930528P14Rik	0	0	0	0	15.1667	13.9344	14.1159	16.2962	16.1055	18.1718	16.5268	17.3687
gene-4930529C04Rik	0	0	0	0	0.662575	0.621473	0.682419	0.689567	0.828146	0.772097	0.718197	1.12404
gene-4930529I22Rik	0	0	0	0	1.53435	2.80812	2.52919	2.87464	2.3187	4.68806	4.35991	2.80866
gene-4930529K09Rik	0	0	0	0	21.3837	16.8714	17.0936	22.2576	20.0011	13.6395	20.5173	17.3872
gene-4930529L06Rik	0	0	0	0	14.5143	33.2675	16.2149	20.1494	32.7645	39.5453	43.3088	42.164
gene-4930529N20Rik	0	0	0	0	3.29648	7.55009	6.79592	10.2947	10.5324	5.33321	8.65442	7.65964
gene-4930532I03Rik	0	0	0	0	5.76556	4.92514	4.57076	6.06819	5.03604	5.94762	4.40732	6.57255
gene-4930532M18Rik	0	0	0	0	7.92456	6.9866	7.07724	6.04903	9.37512	9.48495	7.55972	12.5183
gene-4930533B01Rik	0	0	0	0	4.72631	5.00442	5.68014	4.91913	4.69677	6.99445	6.08295	6.67211
gene-4930533I22Rik	0	0	0	0	6.30124	7.09399	7.43571	6.03778	5.33036	6.17237	6.28754	8.22021
gene-4930533K18Rik	0	0	0.193358	0	6.55394	3.99967	6.73431	4.42281	7.79327	7.86959	7.77433	9.02361
gene-4930533N22Rik	0	0	0	0	1.00345	1.65721	2.06717	1.82763	1.41406	0.952393	0.805323	0.163092
gene-4930533P14Rik	0	0	0	0	0	0	0	0	0.508064	0	0.521226	1.5827
gene-4930534D22Rik	0	0	0	0	0.0273802	0.0834609	0.169197	0.0569908	0.102596	0	0.105145	0
gene-4930534H03Rik	0	0	0	0	2.72199	3.11382	2.80439	2.1249	2.14453	3.46915	2.1997	5.34404
gene-4930535L15Rik	0	0	0	0	10.8437	11.4699	12.5138	13.093	14.2552	14.9719	14.0633	10.8176
gene-4930535O05Rik	0	0	0	0	7.02006	7.89024	6.47145	8.0761	14.9169	8.48429	15.78	11.6167
gene-4930538E20Rik	0	0	0	0	25.3478	29.8115	26.6029	21.7634	30.7803	32.449	25.7979	35.2312
gene-4930538L07Rik	0	0	0	0	19.6509	20.9608	28.9405	27.2762	15.5914	27.9455	34.5026	27.4163
gene-4930539C22Rik	0	0	0	0	1.05596	0.429363	0.652664	1.09905	1.06084	1.34008	0.543873	0.550651
gene-4930539J05Rik	3.55902	2.17774	5.86408	1.48604	109.321	105.617	103.391	101.322	84.7153	87.6177	83.0414	88.6336
gene-4930539M17Rik	0	0	0	0	1.98712	1.26259	2.55884	0.517058	1.56132	1.26244	0.640434	1.29676
gene-4930539N22Rik	0	0	0	0	0	0.56924	0.192313	0.388589	0.234275	0	0.480361	0.243181
gene-4930540E01Rik	0.623645	0	0	0	3.78932	5.7443	2.69464	3.94242	7.16988	6.94535	11.0235	4.48024
gene-4930540M03Rik	0	0	0	0	4.33722	5.04346	4.47029	3.8704	7.08698	5.57842	8.08339	3.2715
gene-4930541O19Rik	0	0	0	0	0	2.38155	3.50278	0	1.5066	2.24334	1.54877	0
gene-4930542C21Rik	0	0	0	0	2.36965	2.18985	1.5534	3.58741	2.43501	2.46082	3.60649	1.96614
gene-4930542D17Rik	0	0	0	0	0	0.28983	0.293735	0	0.357384	0.361079	0	0.370983
gene-4930542M03Rik	0	0	0	0	2.24092	3.03846	2.30884	0.777502	0.942535	3.3357	2.90061	0.978682
gene-4930542N06Rik	0.779357	0.264715	0	0.813052	20.4107	14.018	19.8885	13.0139	20.0733	19.8175	15.8496	18.6825
gene-4930543D07Rik	0	0	0	0	11.0239	11.3721	8.47425	9.24734	8.0472	8.96496	10.1541	8.99621
gene-4930543E12Rik	0	0	0.196412	0	4.19414	3.30012	4.32015	4.78757	5.08566	4.28175	5.03977	5.63106
gene-4930543I03Rik	0	0.196331	0	0	14.0554	20.6082	23.3786	23.5087	22.2209	25.6447	31.006	22.8826
gene-4930543I11Rik	0	0.544526	0	0.19465	19.4665	21.3606	15.1355	15.8427	15.7936	17.6201	17.1005	17.4303
gene-4930543N07Rik	0	0	0	0	2.50472	2.54591	3.68585	4.09654	2.46902	5.67015	7.36413	4.66016
gene-4930544D05Rik	1.05796	1.72528	0.505194	0.512123	64.3544	61.1269	54.143	65.7807	109.889	115.607	105.774	118.573
gene-4930544F09Rik	0	0	0	0	0	0.0218199	0	0.0111751	0.0134054	0.0270752	0.0274755	0
gene-4930544G11Rik	1.88346	1.34326	1.16286	1.76823	231.239	239.494	223.471	231.635	218.965	216.152	205.78	212.882
gene-4930544M13Rik	0	0	0	0	1.91674	0.556588	1.8333	1.28243	1.37243	0.693295	0.351738	1.42464
gene-4930545E07Rik	0	0	0	0	5.59978	6.18778	6.01951	7.34879	5.50861	6.18615	5.64882	5.0835
gene-4930545H06Rik	0	0	0	0	14.0183	11.4019	10.6869	11.6726	9.87832	11.4118	10.1308	13.5525
gene-4930545L08Rik	0	0	0	0	1.44078	1.83139	1.48442	1.87457	2.27158	2.29683	1.39809	2.35866
gene-4930545L23Rik	0.103248	0.105177	0	0.10769	9.67776	8.19533	10.2699	9.69058	8.98634	8.52129	7.89495	7.80461
gene-4930546C10Rik	0	0	0	0	0.0794073	0.0806937	0	0.0826431	0	0	0	0
gene-4930546K05Rik	0.143117	0.0728909	0	0.149267	0.711855	0.413336	0.523697	0.793773	0.826185	1.02702	0.846768	0.989449
gene-4930547E08Rik	0	0	0	0	0.44612	0.453744	0.919352	0.928718	0	0	0.578806	0.585805
gene-4930547E14Rik	0	0.634295	0.640515	1.29855	18.3563	16.447	19.8145	16.3772	23.2054	18.9993	17.0064	22.3759
gene-4930547H16Rik	0	0	0	0	28.4935	31.5776	31.9993	28.441	27.5876	39.1531	33.706	31.6874
gene-4930548G05Rik	0	0	0	0	0.969006	1.64214	0.332774	0.672393	1.22087	1.23428	0.834815	0.422539
gene-4930548G14Rik	0	0.48084	0	0.246147	3.84314	5.77443	6.19629	6.60851	5.86769	7.19933	5.80093	4.35082
gene-4930548H24Rik	0	0	0	0.199108	12.3118	11.5504	11.1488	12.8138	13.5618	11.9889	12.8601	12.8459
gene-4930548J01Rik	0	0.431841	0	0	23.0133	30.3878	23.401	23.6421	26.3404	34.2352	26.629	28.1294
gene-4930548K13Rik	0	0	0	0	1.27238	3.01947	1.74801	3.09025	1.07192	1.62613	1.64964	3.3393
gene-4930549C15Rik	0	0	0	0	2.16676	3.46068	4.46381	2.57727	3.49258	3.33284	2.38708	4.02837
gene-4930549G23Rik	0	0	0	0	30.7914	32.9629	32.978	30.7851	29.1667	24.8384	37.7968	32.9431
gene-4930549P19Rik	0	0	0	0	2.04554	3.11999	3.51244	4.25823	5.15718	2.60707	2.20411	3.56983
gene-4930550C14Rik	1.16468	1.37746	0.74196	0.752156	27.2881	27.7074	26.6539	27.4343	24.6034	26.1202	24.5581	22.1578
gene-4930550C17Rik	0	0	0	0	0.274037	0.417774	0.282271	0	0.171691	0	0.352019	0.356445
gene-4930552N02Rik	0	0	0.484212	0	3.99859	3.21751	3.77562	4.33507	3.76108	2.74465	2.99911	3.6874
gene-4930552P06Rik	0	0	0	0	2.86375	1.91655	1.61231	1.95926	4.3227	3.19979	1.63293	2.42226
gene-4930552P12Rik	0	0	0	0	0.220513	0.448164	0.30283	0.458996	0.64353	0.650025	0.376916	0.667959
gene-4930553C11Rik	0	0	0	0	16.9983	16.4587	16.9556	16.8498	22.4012	16.8107	17.0558	19.3811
gene-4930553E22Rik	0	0	0	0	21.5254	23.2617	18.945	19.6048	26.6537	24.0905	23.8566	18.8448
gene-4930553J12Rik	0	0	0	0	1.29416	3.28889	3.33288	1.12247	3.79258	2.7377	3.0555	1.96862
gene-4930553P18Rik	0	0.161659	0	0	0.787841	0.457525	0.463709	0	0.56371	0.142382	0.144463	0.438853
gene-4930554C24Rik	0	0	0	0	0	0.188316	0.381685	0.578471	0.232476	0	0.238355	0
gene-4930554G24Rik	0	0	0	0	0.950769	1.08705	1.34656	1.3606	2.08376	1.65403	1.06804	0.617996
gene-4930554H23Rik	0	0	0	0	0.144296	0.146631	0	0.0750878	0.090233	0	0.184973	0.0936581
gene-4930554I06Rik	0.56402	0	0	0	14.6794	17.753	11.8545	15.2794	17.0324	15.7042	20.0429	18.2063
gene-4930554P06Rik	0	0	0	0	14.6192	15.3411	11.9023	11.7801	19.5571	15.8725	15.8005	18.7655
gene-4930555A03Rik	0.622906	0.523184	0.384076	0.810433	14.0785	12.851	13.3784	11.742	14.0054	10.2562	13.7257	14.5288
gene-4930555B11Rik	0	0	0	0	1.87327	1.26922	2.05817	1.55971	1.87717	0.948228	1.44324	1.29903
gene-4930555B12Rik	0	0	0	0	0	0	0	0	0	0	0	0
gene-4930555F03Rik	0	0.258599	0	0	16.6802	16.0959	14.9805	13.493	15.8141	16.2747	13.0791	17.3842
gene-4930555G01Rik	0	0	0	0	0.991032	0.457779	0.835165	0.562593	0.338209	0.797166	0.346672	0.234037
gene-4930555G07Rik	0	0	0	0	2.31301	2.11562	2.73982	2.28694	2.60685	2.04831	1.78151	2.10462
gene-4930555G21Rik	0	0	0	0	0	0	0	0.936	0.568601	0.575104	0	0.59046
gene-4930555K05Rik	0	0	0	0	4.86944	4.05214	2.28063	5.06852	5.5971	5.09487	7.46558	5.81222
gene-4930555K19Rik	0	0	0	0	7.23419	8.35446	8.01582	7.30091	7.54791	9.84325	11.3948	9.68664
gene-4930555M17Rik	0	0	0	0	7.08879	8.65694	8.03674	5.16532	9.03155	3.65721	7.41883	13.1344
gene-4930556A17Rik	0	0	0.788477	0	0	0	0	0	0	0	0	0
gene-4930556C24Rik	0	0	0	0	8.92682	11.4016	10.1391	12.8646	8.34007	9.01016	14.4499	12.2411
gene-4930556G01Rik	0.330896	0	0	0	1.6371	2.13974	1.44554	0.973664	1.46943	1.78212	1.20544	1.52552
gene-4930556I23Rik	0	0	0	0	13.5594	13.7913	11.1772	11.291	10.2893	13.8761	10.5574	7.7171
gene-4930556J02Rik	0	0	0	0	25.3956	30.1823	29.9018	25.7465	36.1592	38.6582	28.9886	38.8385
gene-4930556L07Rik	0	0	0.173989	0.176379	10.4971	11.497	13.1613	12.3882	14.3419	12.3197	13.5109	15.6858
gene-4930556M19Rik	0.656754	0.802867	0	0.274014	9.60737	15.8178	10.3099	12.3715	13.2081	13.8466	13.909	13.9836
gene-4930556N09Rik	0	0	0	0	7.20492	6.10315	6.59724	5.41585	5.77865	6.60126	5.40981	5.47731
gene-4930556N13Rik	0	0	0	0	0.587426	0.398074	0.806819	0.407594	0.98418	1.24184	1.00802	0.765452
gene-4930557B15Rik	0	0	0	0	0	0	0	0	0	0	0	0
gene-4930557F08Rik	0	0	0	0	0	0	0	0	0	0	0	0
gene-4930557F10Rik	0	1.06317	0	0	19.8409	18.9172	19.6474	24.6073	37.6578	32.3409	34.4206	31.1363
gene-4930557J02Rik	0.26433	0	0	0	0.37416	0.38036	0.192711	0.389534	0.704292	0.474456	1.20351	0.731131
gene-4930557K07Rik	0	0	0	0	9.98482	4.23506	1.71538	6.06319	6.38211	2.15505	7.64742	4.42038
gene-4930558C23Rik	0.856347	0.436434	0.440748	1.34036	239.806	245.05	266.346	250.228	227.033	239.505	237.139	246.38
gene-4930558F17Rik	0	0	0	0	0.818428	0.277359	0	1.13579	0.34321	0.346918	2.46382	0.712656
gene-4930558G05Rik	0	0	0	0	1.2013	0.407236	0.412583	0.416803	0	0.511366	1.03754	0
gene-4930558J18Rik	1.78933	1.43223	1.70957	0.799871	7.25691	9.40271	7.28771	7.74147	7.71877	6.30651	6.0503	7.54065
gene-4930558K02Rik	0	0	0.0733181	0.307743	31.3214	28.2045	29.1907	27.0993	28.5234	28.8604	26.2697	30.2958
gene-4930559C10Rik	0	0	0	0	6.95631	8.48832	4.65852	3.62027	3.06979	5.32077	5.398	5.46416
gene-4930562C15Rik	0.131804	0.140568	0	0.215901	16.3373	14.6887	16.3518	14.9695	17.1201	17.8697	18.4113	17.9697
gene-4930562F07Rik	0	0	0.416211	0.422102	17.088	16.5142	12.8732	19.7387	20.6695	20.7427	19.8117	19.0255
gene-4930562F17Rik	0	0	0	0	3.02729	2.63773	1.78202	3.82599	2.44425	3.29355	2.50628	1.97363
gene-4930563E18Rik	0	0	0	0.18109	0.492391	0.500421	0.380383	0	0.616737	0.155767	0.316113	0.640188
gene-4930563E22Rik	0.613506	0.624935	0.631202	0.239953	2.28841	2.43608	1.73966	1.928	2.04326	1.37583	1.67535	1.62592
gene-4930563F08Rik	0	0	0	0	2.87021	2.43289	2.4646	1.99172	4.84376	3.67474	2.48516	2.51507
gene-4930563H07Rik	0	0	0	0	0	0	0	0	0	0	0	0
gene-4930563I02Rik	0	0	1.13994	0	16.8985	16.8637	16.277	14.4565	15.9912	17.2524	15.5538	20.6221
gene-4930563J15Rik	0.278008	0	0	0	19.463	20.6321	17.524	20.4072	21.9477	24.5565	19.5828	21.2639
gene-4930563M20Rik	0	0	0	0	0.854571	1.73828	0.880521	0.889507	1.08001	0.546138	0.554034	0.560751
gene-4930563M21Rik	0	0	0	0	52.7095	53.9203	47.4689	41.4256	50.7667	49.5861	50.1237	50.0883
gene-4930564C03Rik	0	0	0	0	66.1947	60.8088	65.7691	64.7086	79.8668	81.549	76.2801	83.7811
gene-4930564D02Rik	0	0	0.412891	0	1.70619	0.656144	0.887329	1.08973	0.912719	0.752858	2.06808	0.739821
gene-4930565D16Rik	0	0	0	0	0.359687	1.09681	0.555767	0.748718	0.676908	0.911994	0.925355	0.468465
gene-4930565N06Rik	0	0	0	0	2.20708	1.46945	1.25419	0.950509	1.04713	1.82695	1.07333	1.38332
gene-4930566D17Rik	0	0	0	0	1.16648	1.06364	0.531558	1.26369	0.698289	0.844354	1.23003	0.998797
gene-4930567H12Rik	0.304246	0	0	0	10.1122	7.87358	7.53564	8.06157	11.8895	16.1117	13.2995	11.782
gene-4930567H17Rik	0	0	0	0	6.03101	6.89768	7.76623	6.53875	5.68693	6.70591	5.8318	8.20017
gene-4930567J20Rik	0	0	0	0	4.66126	2.52769	6.40295	5.17509	5.47933	7.51757	7.2255	6.09538
gene-4930567K12Rik	0	0	0	0	2.90401	0.932082	2.20413	0.954476	0.958042	0.967983	2.55367	1.98905
gene-4930567K20Rik	0	1.73883	0	0.88984	119.2	126.735	120.998	137.105	122.624	137.111	140.633	143.869
gene-4930568A12Rik	0.650706	0.249178	0	0	13.5219	13.1498	13.4986	15.8444	13.8753	15.987	14.8727	16.2603
gene-4930568A13Rik	0	0	0	0	1.15925	1.47329	2.08998	1.80988	1.82392	2.58123	1.12235	1.89367
gene-4930568D16Rik	0	0.246653	0	0	16.4562	15.6809	14.8931	15.8952	14.8972	13.2504	12.5814	9.61299
gene-4930568E12Rik	0	0	0	0	11.5496	8.66688	13.8814	11.1625	13.493	11.5406	12.4184	8.26159
gene-4930568G15Rik	0	0	0	0	1.22505	0.830178	1.47227	3.18757	1.02538	2.07241	1.31421	1.3306
gene-4930570E01Rik	0	0	0	0.225256	1.07085	2.17679	0.787889	1.27374	1.53423	1.35638	1.57289	1.79171
gene-4930570E03Rik	0.469538	0	0.120777	0	33.5821	37.5984	35.104	33.3028	33.7778	35.6995	31.4166	33.7619
gene-4930570G19Rik	0.667232	0.932562	1.32711	0.455884	17.3755	14.7672	19.8154	18.4288	18.5753	20.3724	17.5328	21.467
gene-4930571K23Rik	14.1958	13.5962	14.731	14.174	441.477	446.886	429.435	437.956	476.074	477.417	485.772	470.665
gene-4930571O06Rik	0	0	0	0	1.30992	1.33292	0	4.77235	2.49962	0.843337	1.71081	0
gene-4930572G02Rik	0	0	0	0	2.40599	2.64081	4.31555	3.68925	3.64871	3.52523	4.0653	3.12677
gene-4930572K03Rik	0.313721	0.319706	0.645761	0.327308	20.4066	18.9405	19.6506	28.396	19.5043	22.2457	20.2852	21.1162
gene-4930572O03Rik	0	0	0	0	1.0204	2.07431	0.875911	0.70801	1.06654	0.646601	0.437386	0.221432
gene-4930572O13Rik	0	0	0	0	8.06493	6.50307	5.44351	6.65749	8.39813	8.84273	6.8184	7.99257
gene-4930573C08Rik	0	0	0	0	5.28345	6.61003	6.90789	6.76802	10.2051	9.02367	7.84774	10.3293
gene-4930573C15Rik	0	0	0	0	7.62113	4.93155	4.63975	5.76908	7.86165	5.74068	10.752	9.52336
gene-4930573H18Rik	0	0	0	0	0	0.465991	0.236108	0.238551	0.863923	0.29104	0.295293	0.896893
gene-4930573O16Rik	0	0	0	0	0.683559	2.78242	2.1135	4.26925	0.870291	7.04763	5.36126	2.71199
gene-4930577N17Rik	1.30102	1.32547	0.836696	0.508916	1.3841	1.055	0.831649	0.480245	0.577747	0.875523	1.33254	0.149926
gene-4930578E11Rik	0	0	0.251318	0	4.07439	3.96428	5.35734	3.87955	3.57936	3.39652	3.33535	3.37754
gene-4930578G10Rik	0	0	0	0	1.43777	1.8278	1.11099	0.374282	2.26696	2.29198	1.39513	0.470737
gene-4930578I06Rik	0.831125	0.846924	1.4256	0.289008	111.542	113.979	103.926	114.256	174.213	155.975	171.982	158.509
gene-4930578L24Rik	0.309998	0.631547	0.558144	0.646645	0.825922	1.17495	0.510397	1.14609	1.10126	0.903749	0.91708	0.500081
gene-4930578M01Rik	0	0.659976	0.333264	0.337833	1.83114	1.39611	0.943174	0.952936	2.01312	0.871951	1.76938	1.49282
gene-4930578N18Rik	0	0	0	0	11.6099	9.84111	11.4647	8.05646	14.0846	10.5307	15.0813	14.6267
gene-4930579C12Rik	0	0.210031	0	0	3.36999	2.8288	4.8291	4.37139	4.45602	2.836	3.56602	4.3716
gene-4930579D09Rik	0	0	0	0	11.5187	8.37018	7.34808	9.70612	8.34808	13.3736	9.99592	14.45
gene-4930579F01Rik	0.516792	0	0.265916	0.539134	71.9333	70.3792	69.0173	71.5381	77.9808	77.3053	85.2018	84.2512
gene-4930579G18Rik	0	0	0	0	1.31773	0.401774	0.4072	0.548612	0.825452	1.16759	1.52317	1.37097
gene-4930579G24Rik	1.06881	1.63325	1.51212	1.25418	21.522	21.486	25.4879	23.3858	21.8325	20.9757	23.3521	23.0313
gene-4930579H20Rik	0	0	0	0	0.379335	0.642541	0.390728	0.2632	0.158392	0.640083	0.324744	0.986496
gene-4930579J19Rik	0	0	0	0	6.66803	4.5192	5.08829	5.65498	2.79414	5.96189	7.95911	7.73554
gene-4930579K19Rik	1.21903	0.745273	1.00359	1.01736	1.03575	0.175462	1.24473	0.359333	0.649603	0.656388	0.666008	0.899128
gene-4930579P08Rik	0	0	0	0	1.12381	2.77402	1.65372	2.17219	1.20785	1.62722	1.4447	2.71665
gene-4930581F22Rik	0.647124	0.878957	1.22067	0.899955	4.97768	5.83648	5.44241	5.73841	5.26834	4.45077	4.7127	7.25799
gene-4930583I09Rik	0	0	0	0	0	0.369374	1.49697	0.37808	0.458194	0.463293	0	0
gene-4930583K01Rik	0	0	0	0	9.45769	9.3742	11.4479	8.12105	9.80563	9.30966	9.75032	7.40359
gene-4930583P06Rik	0	0	0	0	23.5293	27.5572	24.8542	23.5602	24.7485	26.9134	26.9205	27.6418
gene-4930584F24Rik	0.235265	0	0	0.245428	44.4843	43.6904	55.433	54.7953	54.7445	55.9485	58.911	54.0095
gene-4930586N03Rik	0	0	0	0	3.31937	4.33849	4.39639	5.18219	3.27761	6.02291	7.94413	6.80546
gene-4930587E11Rik	0	0	0	0	19.7371	15.9151	17.2087	17.0637	20.923	16.472	15.0968	15.953
gene-4930588J15Rik	0	0	0	0	18.9528	21.1883	23.5567	20.9091	16.619	21.7468	18.1723	19.5511
gene-4930588K23Rik	0	0	0	0	0.47223	0.287939	0.0972793	0.393181	0.236395	0.716396	0.484627	0.122688
gene-4930589L23Rik	0	0	0	0	7.54438	6.07635	7.47786	5.92604	5.53025	6.84909	5.85232	5.74067
gene-4930590A17Rik	0	0	0	0	0	0.402659	0.408055	0.412302	0.248628	0.251262	0.254924	0.258117
gene-4930590J08Rik	0.0754202	0.151827	0.0768998	0.100868	25.0445	23.4974	26.3902	26.4926	26.8638	23.9561	28.6822	26.337
gene-4930590L14Rik	0	0	0	0	28.4614	23.1918	30.5219	23.706	16.1284	34.1836	27.1287	28.9532
gene-4930590L20Rik	0	0	0	0	0.434857	0	0	0	1.09939	0.555938	0	0
gene-4930591A17Rik	0	0	0	0	6.82668	8.7516	6.72722	7.72333	11.5838	13.5987	13.0301	7.7593
gene-4930591E09Rik	0	0	0	0	0.520317	0	0	0.541597	1.31875	0.66708	0	0
gene-4930592A05Rik	0	0	0	0	0.809016	1.23371	0.416864	0.42118	0.761934	0	0	0.527313
gene-4930592C13Rik	1.44872	1.47682	1.49139	1.00787	36.7469	31.1382	34.7044	30.8111	35.1703	30.7887	33.8754	32.5096
gene-4930592I03Rik	0	0	0.601997	0	28.3419	26.9173	22.5894	23.4694	31.6903	27.0376	31.1619	34.247
gene-4930593A02Rik	0	0	0	0	2.19827	4.24581	2.26452	5.03354	1.65674	4.46487	3.68074	2.86658
gene-4930593C16Rik	0	0	0	0	8.44846	5.31885	5.80319	5.86253	9.14516	11.8171	13.0306	8.44107
gene-4930594C11Rik	0.279549	0.0949197	0	0	6.22103	6.72513	6.81644	6.54338	6.12394	6.77072	7.37945	5.75507
gene-4930594M22Rik	0.353884	0.216304	0.286598	0.217903	1.08871	0.905136	1.4781	0.618036	0.804052	0.999517	0.824081	1.28392
gene-4930594O21Rik	0	0	0.275867	0	1.32825	0.964353	0.781819	2.69095	2.38141	2.3365	2.41274	1.48327
gene-4930595D18Rik	0	0	0	0	1.03855	2.63958	2.40726	1.62142	1.30606	1.98015	1.00452	1.69494
gene-4930595L18Rik	0	0	0	0	3.35169	1.27829	3.02176	2.18044	2.11742	3.74746	5.25974	4.94718
gene-4930595M18Rik	0	0	0	0	4.76826	4.2836	4.55528	4.67486	3.62963	4.01537	3.54309	2.69099
gene-4930596D02Rik	0	0	0.248393	0	50.4187	50.0308	43.1329	48.9175	51.235	55.6688	55.8254	49.1807
gene-4930596I21Rik	0	0	0	0	10.1648	7.46873	5.23759	10.5806	10.0318	3.62522	5.88367	11.163
gene-4930597A21Rik	0	0	0	0	0	0.322371	0.326639	0	0	0.807532	0	0
gene-4930597G03Rik	0	0	0	0	0.698918	0.355202	0.719947	0.727426	1.31512	0.664433	0	0.455072
gene-4930597O21Rik	0	0	0	0	0	0	0	0	0	0	0	0
gene-4930598A11Rik	0	0	0	0	3.19176	1.39056	3.28798	3.08473	2.00506	2.89486	3.23088	2.67632
gene-4930598F16Rik	0	0	0	0	3.69291	2.59934	2.04856	2.66103	1.78748	2.89098	1.46655	1.48466
gene-4930598N05Rik	0	0	0	0	15.111	23.8602	17.618	22.3513	14.0595	17.7721	15.4537	8.86373
gene-4930599N23Rik	0.335954	0	0.345773	0	3.56132	1.93088	3.17956	2.96534	3.58055	4.2219	0.611937	1.54885
gene-4931400O07Rik	0	0	0	0	15.0168	15.6251	11.8735	15.9942	18.054	13.802	10.8403	10.9732
gene-4931402G19Rik	0	0	0	0	2.78203	2.91026	2.94977	2.72508	2.45673	3.10202	3.77722	2.76256
gene-4931403E22Rik	0	0	0	0	0	0	0	0	0	0.427657	0	0.439193
gene-4931403G20Rik	0.313245	0.319128	0.805794	0.326744	19.5528	20.786	18.5377	20.5819	21.8562	24.7338	20.6988	22.5832
gene-4931406B18Rik	0	0	0	0	4.18201	4.60227	2.77976	4.43571	3.78556	4.2953	4.36388	3.55472
gene-4931406C07Rik	49.9381	53.8797	56.1154	52.0436	22.2171	23.8854	20.9275	22.0454	29.9889	28.6322	26.7185	24.7665
gene-4931406H21Rik	0	0.0666293	0.13454	0	0	0	0	0	0	0.117314	0.0595242	0.060273
gene-4931408C20Rik	0.0579697	0	0	0.0604598	10.4243	9.16871	11.3305	10.2486	8.49487	8.78763	8.33692	7.32076
gene-4931408D14Rik	3.83281	3.395	4.20057	3.91067	5.06103	4.39073	4.81529	4.12737	10.6124	8.96918	8.67871	10.1719
gene-4931413K12Rik	0	0	0	0	8.8545	8.56185	9.78874	8.54149	14.3758	17.5434	11.6812	16.6137
gene-4931414P19Rik	2.21369	2.02156	1.75996	1.61011	1.35762	0.508208	0.564431	1.05953	0.357378	0.692429	0.301119	0.60987
gene-4931415C17Rik	0.115644	0.235613	0	0.241241	9.60541	11.1794	11.1618	8.97152	10.0652	9.6484	8.21139	8.74172
gene-4931417E11Rik	0.258674	0.263582	0	0.269857	81.8445	71.8386	82.6103	82.8963	90.7474	84.2698	83.1487	88.9582
gene-4931419H13Rik	0	0	0	0	2.94584	3.85008	5.41891	4.38005	6.34155	5.87459	5.68958	5.76048
gene-4931420L22Rik	0	0	0	0	1.66861	1.69645	2.0055	2.02619	3.1493	2.47596	4.30636	3.63299
gene-4931422A03Rik	0	0	0	0	17.9862	14.4049	12.9183	11.3048	19.9905	10.463	17.0254	12.9189
gene-4931428F04Rik	1.21059	1.15096	1.74373	1.93604	11.5393	12.91	11.6693	12.2148	16.0534	20.54	20.0627	15.9722
gene-4931428L18Rik	0	0.263864	0	0	10.2644	12.4828	12.6502	13.3539	17.249	14.641	13.2049	12.415
gene-4931429L15Rik	0	0.376003	0	0.379322	42.7897	45.0322	44.4965	44.0581	55.7914	54.3985	52.626	52.0454
gene-4931429P17Rik	0	0	0	0	0	0.0941699	0	0.192884	0.115963	0	0	0
gene-4931430N09Rik	0	0	0	0	3.33716	3.7391	3.61359	4.00749	3.96124	5.29907	3.84079	4.00054
gene-4931431B13Rik	0	0	0	0	2.70803	2.75489	5.58118	4.51008	9.61489	5.55885	7.04851	9.98559
gene-4931431C16Rik	0.939044	0.860923	1.06277	0.783542	2.3343	2.84645	2.47299	2.84588	2.66876	2.10596	1.88057	3.20287
gene-4931439C15Rik	0.235518	0.159938	0	0	6.69308	7.70793	6.49144	6.61744	5.78701	5.42252	5.28812	5.42761
gene-4931440J10Rik	0.330898	0	0.340584	1.0357	15.9033	19.4954	21.2013	15.5787	15.2822	18.4153	16.2735	17.6961
gene-4931440P22Rik	0.284327	0.579318	1.17022	0.741434	0.302608	0.205017	0.51948	0.314942	0.12626	0.255093	1.16481	0.655286
gene-4932411N23Rik	0	0	0	0	3.36316	3.76919	4.07515	4.16931	3.15254	3.62113	2.34411	2.95132
gene-4932412D23Rik	0	0.888617	0	0	52.3894	55.0514	57.9085	55.3957	55.1864	58.2955	51.0974	48.8633
gene-4932413F04Rik	0	0	0.0955029	0	1.84597	2.0768	2.37661	1.64673	1.40145	2.16497	1.26743	2.0536
gene-4932414J04Rik	0	0	0	0	0.651326	0.421174	0.548869	0.49299	0.444154	0.373845	0.151743	0.384172
gene-4932414N04Rik	0.140603	0	0.144659	0.146651	41.4305	42.0045	41.309	41.5085	36.2276	34.3711	36.8613	37.3179
gene-4932415M13Rik	0	0.084846	0	0	6.21293	5.53163	7.13038	7.08186	5.2522	5.82797	5.30735	5.06757
gene-4932416K20Rik	0	0	0	0	2.21295	1.34931	2.55283	2.57951	2.87974	3.13273	3.17885	2.41428
gene-4932429P05Rik	0	0.0839779	0	0	2.28409	3.80878	3.49862	3.16953	3.51446	2.44045	3.15183	2.81185
gene-4932431L22Rik	0	0	0	0	0	0	0	0	0	0	0	0
gene-4932431P20Rik	0	0.0266549	0.0269224	0.0272947	4.03893	3.72553	3.91054	4.08719	3.1841	2.86355	2.83441	2.84642
gene-4932435O22Rik	0.0745828	0	0.230201	0	1.00686	0.915407	0.927854	0.937571	0.728625	1.00353	1.08623	1.37503
gene-4932437C15Rik	0	0	0	0	5.25426	5.12486	3.16303	3.79642	6.13274	5.353	5.97621	5.41106
gene-4932438A13Rik	3.91916	4.26191	4.08014	4.31865	9.42197	10.0752	9.42863	10.0226	7.85503	8.40091	8.10798	7.51903
gene-4932438H23Rik	4.14077	4.93063	4.25214	5.40991	18.2988	19.1499	18.2998	17.8163	21.0516	21.8985	23.0846	22.9067
gene-4932441J04Rik	0.427417	0.871323	0.439968	0.89199	2.41198	0	0.310609	0	1.51847	0	0.778684	0
gene-4932443L11Rik	0	0	0	0	1.03098	0.68541	1.0488	1.00028	1.35456	1.56442	0.396769	0.401749
gene-4932702P03Rik	0	0	0	0	0.321896	1.3089	0.663142	0.669982	1.21637	0.409872	0.415904	0.420942
gene-4933400A11Rik	0.452064	0.460603	0.232599	0	43.3861	40.1923	41.7224	39.9901	38.3421	35.4956	33.9581	40.8438
gene-4933400B14Rik	0	0	0	0	1.04569	0.850371	1.07719	1.08836	0.787846	0.530785	0.807823	1.09052
gene-4933400C23Rik	0	0	0	0	0.332427	0	0	0.230652	0.138742	0.140161	0.568887	0.144016
gene-4933400F21Rik	0.0700654	0	0.0720857	0	8.7128	8.54977	8.51223	6.42513	8.46282	7.60478	8.60986	8.59005
gene-4933400L20Rik	0	0	0	0	10.381	10.0625	8.95322	9.29709	10.9238	9.20048	10.2683	10.0808
gene-4933401B06Rik	0	0.465391	0.235014	0	14.8812	15.9473	17.9946	16.4982	24.3396	19.4694	27.4489	22.3186
gene-4933401D09Rik	0	0	0	0	0.294186	0.149501	0.303029	0.153091	0.553107	0	0.378024	0.191385
gene-4933401H06Rik	0.311297	0.317247	0	0	30.8151	35.5762	38.7728	37.5707	42.3014	35.4858	44.5093	37.6009
gene-4933402C05Rik	0	0	0	0	4.80397	4.19028	4.95114	6.42939	8.73819	3.53815	6.28024	9.0767
gene-4933402C06Rik	0	0	0	0.300401	12.6288	10.7667	14.2682	12.5081	12.2752	11.3711	11.5375	9.82296
gene-4933402D24Rik	0	0	0	0	6.12671	7.42797	5.42489	6.04084	7.6704	9.10817	6.75917	8.66032
gene-4933402J07Rik	1.40132	1.71355	0.576865	1.46194	215.543	208.415	207.531	219.59	306.415	282.478	298.352	288.122
gene-4933402J10Rik	1.22313	0.970561	0	0.319015	148.858	129.038	139.299	135.147	140.56	150.283	146.251	140.168
gene-4933402J15Rik	0	0	0	0	0.228688	0.116206	0.117777	0.119005	0.143183	0	0.146776	0
gene-4933402N03Rik	0	0	0	0.252053	29.2548	22.6058	29.2538	24.5721	30.6859	34.4755	31.9007	26.2856
gene-4933402N22Rik	0	0	0	0	11.1971	15.4198	15.4408	13.9095	11.1028	9.84535	12.545	12.4667
gene-4933403O08Rik	0	0	0	0	5.92865	6.66397	7.14348	5.90386	4.89664	5.90353	6.0007	5.41014
gene-4933404G15Rik	0	0.173139	0.349738	0	34.9482	31.7212	35.9976	35.4949	36.8276	34.3083	34.0389	33.6844
gene-4933404K08Rik	0	0	0	0	3.2293	4.23932	3.74211	3.64104	3.5404	2.04395	3.28377	3.32506
gene-4933404K13Rik	0	0	0	0	4.83815	6.47186	5.24647	3.97551	8.96505	7.11961	7.88016	8.97507
gene-4933404O12Rik	0.380777	0.258574	0.261168	0.397137	6.35936	7.79088	6.92141	6.4776	8.34168	7.9127	8.54936	7.95602
gene-4933405D12Rik	0.397874	0	0.409541	0.415152	3.36989	5.13924	2.60376	2.92291	4.24053	3.92926	3.26168	4.40265
gene-4933405E24Rik	0	0	0	0	3.90321	5.28994	4.0207	3.09518	5.83085	5.42066	6.21745	5.81094
gene-4933405L10Rik	0	0	0.242105	0	15.3256	13.4455	14.5877	11.4909	20.477	24.9085	22.0648	25.5901
gene-4933405O20Rik	0.410249	0.417991	0.21108	0	64.1008	67.0702	59.2899	64.2942	68.4993	67.3675	63.1269	65.2435
gene-4933406B17Rik	3.32176	3.34982	4.10068	3.86638	4.81574	4.73294	4.1496	4.906	3.7816	3.66648	3.36011	3.89331
gene-4933406C10Rik	0.492521	0.669037	0.675722	0.3425	3.8423	3.90489	4.5573	4.24129	4.37425	2.35683	4.63349	4.84324
gene-4933406D12Rik	0	0	0.43157	0	1.77475	3.30815	0.914193	1.84723	1.86188	2.635	1.90954	2.31971
gene-4933406F09Rik	0	0	0	0	9.82999	9.68356	12.7737	8.81427	7.96228	8.81101	11.0782	11.0204
gene-4933406G16Rik	0	0.39235	0	0.200853	3.82131	3.60634	3.09267	3.26691	3.07813	5.87422	3.85678	3.55025
gene-4933406I18Rik	0	0	0	0.678393	3.90419	4.99606	4.93116	5.71488	3.97565	5.98456	4.6213	3.2757
gene-4933406J09Rik	0	0	0	0	0.255014	0.647851	0.39396	1.19406	0.479065	1.45202	0.982205	0.828859
gene-4933406J10Rik	0.293179	0	0	0	3.9401	3.37279	2.99069	2.15835	3.64541	2.1051	4.53878	2.97347
gene-4933406K04Rik	0	0	0	0.42293	16.3766	17.3745	16.2769	16.5958	16.0236	16.9169	14.9504	19.0629
gene-4933407E24Rik	0	0	0	0	1.80296	1.11972	1.44438	1.87645	2.63288	2.15309	2.18477	1.43153
gene-4933407G14Rik	0	0	0	0	0	0	0.160141	0	0.389826	0.196937	0.199826	0
gene-4933407I05Rik	0	0	0	0	7.51943	11.1941	7.19314	8.10594	8.44527	14.6826	12.4716	8.768
gene-4933407K13Rik	1.42853	1.76148	2.16592	1.88201	3.15179	2.87696	2.14579	2.72423	2.53742	2.42796	1.91627	2.14852
gene-4933407L21Rik	0.244793	0.249431	0.50383	0.255371	1.03993	1.23318	0.89268	0.721563	1.08706	1.09841	1.78322	1.35416
gene-4933407O12Rik	0.246012	0.753273	0.253205	0	6.27471	7.62875	7.91102	7.08485	9.79347	10.1772	9.6529	9.03689
gene-4933408J17Rik	0	0	0	0	2.01975	2.36047	1.66429	1.68166	3.28662	1.78775	2.33236	3.80514
gene-4933408N05Rik	0	0.346523	0	0.177395	3.01489	1.47074	1.61482	1.50614	2.86974	1.83106	2.16764	1.56782
gene-4933409F18Rik	0.222082	0.22628	0	0	12.8998	13.9107	15.7184	12.1161	10.0593	13.5517	12.1328	10.4422
gene-4933409G03Rik	0.205125	0.208995	0.21108	0.427955	63.2287	63.5246	65.728	68.6813	63.9449	56.5077	61.8195	66.9455
gene-4933409K07Rik	0	0.0560886	0	0	0.078281	0.159083	0.120937	0.0814696	0.146713	0.098784	0.100242	0.0507586
gene-4933411E08Rik	0	0.159564	0.161159	0.326744	7.77667	7.00003	9.26883	7.74679	7.78969	8.00987	10.4091	6.35311
gene-4933411G06Rik	0.280915	0	0.578206	0	48.8923	48.4866	49.7505	45.9225	49.3998	49.164	50.651	54.3912
gene-4933411K16Rik	7.60008	6.94916	7.41957	8.53782	517.116	505.635	518.427	528.714	796.663	809.257	805.172	801.639
gene-4933412E12Rik	6.98108	4.74167	5.89415	6.16179	15.1769	12.291	13.7933	14.1026	11.0627	14.2741	11.8971	10.7342
gene-4933412E24Rik	0	0	0	0	9.36885	8.64576	8.98452	7.50919	9.43753	9.80633	10.227	10.6359
gene-4933412O06Rik	0	0.255911	0	0	9.24556	6.32529	8.60802	7.58712	8.92231	9.46644	9.14776	10.1884
gene-4933413J09Rik	0	0	0.0770905	0	1.11801	0.865559	0.877328	0.831109	0.399281	1.07542	0.409229	0.75978
gene-4933413L06Rik	0	0	0.326698	0	6.95685	6.8439	6.24183	9.81004	7.04812	9.40241	6.35988	9.65851
gene-4933414I15Rik	0.417691	0	0	0	22.9361	21.2222	26.0135	25.5844	23.5598	29.0476	27.2788	29.5018
gene-4933416E03Rik	0	0	0	0.260921	0.708269	0.359957	1.45916	0.737159	1.11067	1.34675	1.13874	1.38358
gene-4933416E14Rik	0	0	0	0	0.388227	0.2959	0.399874	0.303037	0.242948	0.368131	0.124516	0.252178
gene-4933416I08Rik	0	0	0.245428	0	7.77336	6.00456	4.48397	7.76674	7.99144	3.34802	6.59563	4.24899
gene-4933416M06Rik	0	0	0	0	2.43683	2.47674	3.29449	2.85322	2.8639	2.8936	3.52327	3.1711
gene-4933416M07Rik	0	0	0	0	5.67335	5.76591	6.75278	7.34801	6.15914	6.22244	6.96145	6.22944
gene-4933416O17Rik	0	0.125556	0.126812	0	18.6338	22.4032	22.1662	19.7574	20.7975	20.5662	24.1228	25.1095
gene-4933417A18Rik	0.546588	0.557058	0.281272	1.14046	164.026	169.469	166.778	160.457	180.424	179.376	189.945	171.879
gene-4933417D19Rik	0.22624	0.230518	0.232817	0.236011	16.0246	15.9616	18.4872	15.0103	26.523	26.3929	28.2219	31.2873
gene-4933417E11Rik	0.259229	0	0	0.270436	0.91744	1.86507	1.13406	0.763891	1.61163	2.09382	1.65238	2.15105
gene-4933417G07Rik	0	0	0	0	4.91167	5.20994	3.73976	6.2235	10.7277	7.58896	8.79988	8.35265
gene-4933417O13Rik	0	0	0.18217	0	8.53554	6.50609	7.11109	6.79328	7.38993	6.67165	7.57558	9.13986
gene-4933421I07Rik	0.240642	0	0.247642	0	11.071	14.1842	14.475	13.395	13.886	17.7234	15.7619	11.7599
gene-4933421O10Rik	8.5185	7.67582	6.87641	7.92771	9.73245	10.1259	9.92797	10.0804	9.60231	7.93498	9.24497	8.4564
gene-4933422A05Rik	0	0.412046	0	0.210934	7.45136	8.884	6.93728	7.90433	8.62026	5.98771	8.65314	6.52478
gene-4933423K11Rik	0	0	0	0	0	0	0	0	0	0	0	0
gene-4933424G05Rik	0	0	0	0	0.43292	0.439964	0.334435	0.337924	0.271005	0.41066	0.833401	0.421957
gene-4933424G06Rik	0.329536	0	0.261024	0	31.7181	35.8505	35.0219	32.7841	39.3081	43.9937	43.4624	38.2899
gene-4933424L21Rik	0	0	0	0	6.12301	7.7373	6.98902	5.85601	6.43361	9.4365	9.78753	9.69476
gene-4933424M12Rik	0	0	0	0.161282	0.702485	0.111464	0.361808	0.913924	0.274658	0.667844	0	0.686108
gene-4933425B07Rik	0	0.139497	0	0	0.971664	0.296234	1.00082	1.31465	0.851282	1.22849	0.373972	0.757391
gene-4933426B08Rik	0	0.0312282	0.0946258	0	0	0.0443083	0.0449127	0	0	0	0.111622	0.0282612
gene-4933427D06Rik	0	0	0	0	0.351665	0.714788	1.0033	0.732072	0.527789	0.88857	0.991838	0.993497
gene-4933427D14Rik	2.24587	2.67008	3.1152	2.67755	12.3644	11.7703	12.1537	13.3455	14.6379	14.0646	12.1076	14.0822
gene-4933427E11Rik	0	0	0.70839	0.957481	39.9789	39.6437	38.8376	36.366	42.185	40.1532	41.7867	39.5602
gene-4933427E13Rik	0	0	0	0	2.18653	1.17647	1.98724	1.87408	2.25577	1.79062	0.825877	1.8398
gene-4933427I04Rik	0.118188	0	0	0.123274	30.1198	31.7164	27.5664	31.6092	34.1139	31.4906	30.3405	28.6543
gene-4933427I22Rik	0	0	0	0	1.26645	1.00112	0.725401	0.878728	1.76344	1.60349	0.723126	2.19664
gene-4933428C19Rik	0	0	0	0	1.29818	0.791869	1.06989	2.16187	1.30604	0	1.00451	2.0339
gene-4933428G20Rik	0.147293	0.584335	0.303073	0.199426	6.30771	8.5132	9.24234	8.28536	10.9773	11.6268	9.54823	9.27527
gene-4933428M09Rik	0	0	0	0.291375	21.7369	20.0867	19.3381	20.567	23.0689	22.3093	19.0751	22.6608
gene-4933429K18Rik	0	0	0	0	1.00068	1.01719	1.23698	1.87472	4.52242	1.26947	4.12176	2.34742
gene-4933429O19Rik	0	0	0	0.171716	12.0252	12.8144	9.2596	10.0852	11.8426	8.8622	11.5404	8.80228
gene-4933430H16Rik	0	0.384989	0.194416	0	4.6874	3.67506	4.00052	4.59974	5.03399	3.39059	4.12846	2.78692
gene-4933430I17Rik	0.338389	0.475686	0.625416	0.978816	18.1539	19.4958	16.8685	17.6519	18.4379	15.5076	16.632	17.9538
gene-4933430M04Rik	0	0	0	0	0.292771	0	0.301619	0.609454	0.368541	0	0.377972	0.382636
gene-4933430N04Rik	0	0	0	0	5.38381	5.6488	5.54579	4.88038	6.97128	4.40257	5.58387	6.10607
gene-4933431E20Rik	4.28556	4.03659	3.08154	3.3642	2.16235	2.06391	2.83427	2.0798	1.06445	1.44664	1.34218	1.44421
gene-4933431G14Rik	0.21867	0	0	0	14.1513	17.7001	18.0494	14.1675	17.5295	17.8995	16.0594	17.3659
gene-4933431J24Rik	0	0	0	0	12.9559	11.492	14.7019	13.6165	18.7673	17.7152	15.6183	14.926
gene-4933431K23Rik	0.424256	0	0	0	0.72835	0.608649	0.500217	0.252691	1.22066	0.38106	0.312937	1.17412
gene-4933432G23Rik	0	0	0	0	0	0	0	0	0	0	0	0
gene-4933432I03Rik	0	0	0	0	0	0	0	0	0	0	0	0
gene-4933432I09Rik	0	0	0	0	8.31735	5.54609	8.00658	7.45968	12.7016	9.18575	11.6982	9.99866
gene-4933432K03Rik	0.55369	0	0	0.57785	114.14	114.887	116.397	104.208	149.499	164.107	153.871	149.108
gene-4933433F19Rik	0	0	0	0	0.184868	0	0.571297	0.384819	0.463948	0.234407	0.951361	0.240813
gene-4933433G08Rik	0	0	0	0.149607	3.96881	5.17092	5.03126	4.66013	6.24179	6.69146	6.39818	4.76005
gene-4933433G15Rik	0	0	1.00258	0.254085	10.1747	14.5487	14.0336	11.1282	13.4116	14.426	14.8592	12.7997
gene-4933433G19Rik	0	0	0	0	1.51981	1.5448	2.93535	2.76814	3.57634	4.33653	3.91115	2.475
gene-4933433H22Rik	0	0	0	0	1.79035	2.56867	1.30171	1.64411	2.63683	2.66374	1.89205	2.32648
gene-4933433N18Rik	0	0	0	0	0	0	0	0	0	0	0	0
gene-4933434E20Rik	37.1617	33.9173	35.1805	39.3112	58.8586	52.5089	59.8827	52.7502	44.4603	53.1771	48.3498	56.6877
gene-4933434P08Rik	0	0	0.272326	0	2.62196	1.1422	0.771682	2.33907	2.35021	2.61237	0.963863	2.43977
gene-4933435C09Rik	0.164845	0	0	0.171951	0.467632	0.594063	0.60209	0.608369	0.439214	0.887429	0.450237	0.455911
gene-4933436E23Rik	0	0	0	0	0	0	0	0.187378	0	0	0	0.234482
gene-4933436H12Rik	0	0	0	0	6.99355	5.07688	5.53132	6.88874	7.35225	6.95368	7.6973	6.33279
gene-4933436I01Rik	0	0	0	0	33.1733	34.9538	34.3094	36.6397	31.7257	27.0821	31.48	25.712
gene-4933438B17Rik	0	0	0.248145	0	3.75631	4.33864	3.86931	3.73181	5.35397	5.84264	5.70871	6.44714
gene-4933438K21Rik	0	0	0	0	1.67835	1.9331	1.61348	3.14418	2.1015	1.41533	1.57976	2.47223
gene-4933439C10Rik	10.1549	10.6586	9.60631	9.86129	5.38241	5.5272	5.47807	5.95015	2.66723	2.58186	3.38586	3.62662
gene-4933439K11Rik	0.309702	0.315608	0.318743	0.646227	1.53295	2.44875	2.70708	2.27927	2.75063	3.33582	3.94866	3.71227
gene-4933440J02Rik	0	0	0	0	1.04414	1.0613	1.25481	1.63009	1.30977	1.98519	1.56666	0.906442
gene-4933440M02Rik	0	0.162485	0.492382	0.16636	24.4148	23.6257	22.4089	26.9457	26.3379	25.9042	29.4898	24.9535
gene-4933440N22Rik	2.32278	2.86441	3.27044	2.93282	10.5868	8.46567	8.93791	9.66349	9.33745	8.2257	7.79036	9.12857
gene-5031410I06Rik	0	0	0	0.0904908	0.123259	0.12525	0.190428	0.705544	0.231162	0.0778285	0.315904	0
gene-5031425E22Rik	7.48994	6.59747	8.94282	7.42612	3.50191	4.08604	3.33566	3.60715	2.45937	2.30256	1.75304	1.58385
gene-5031425F14Rik	0.16384	0	0.168587	0	0	0.11809	0	0	0	0	0	0
gene-5031426D15Rik	0.0412663	0.168085	0.212206	0.129074	0.175989	0.0596097	0.0604202	0.0305352	0.293104	0.29602	0.187742	0.22816
gene-5031434C07Rik	0	0	0	0.129484	0	0	0.0907635	0	0.110269	0	0	0
gene-5031434O11Rik	1.84777	1.25115	1.91925	1.9227	0.452087	0.424429	0.51622	0.260807	0.547104	1.11114	0.289853	0.570377
gene-5031439G07Rik	5.21782	4.96274	5.32842	5.40175	5.23782	5.04474	5.14163	4.20182	7.32572	8.36125	7.89196	7.70957
gene-5033403F01Rik	1.39908	3.05456	2.26236	1.87645	2.12467	1.29564	1.89671	4.57001	2.66265	3.04886	2.00176	2.39544
gene-5033403H07Rik	43.2462	41.7859	39.0682	41.9775	11.1629	18.3857	10.4076	21.0258	0.673853	1.36351	2.0747	1.39965
gene-5033404E19Rik	0	0	0	0	0	0	0	0	0	0	0	0
gene-5033406O09Rik	3.08253	2.04126	2.22026	4.01919	2.29594	2.11108	2.47746	1.93438	1.50573	2.76567	1.68381	1.70505
gene-5033417F24Rik	0.891784	0.576605	1.16474	1.18074	2.00797	2.03601	1.44775	1.35838	1.38235	1.65034	1.28815	2.21754
gene-5033421B08Rik	1.38772	1.00968	0.883832	1.30951	1.22098	1.14523	1.16081	0.928602	0.807653	0.82986	1.32331	0.670062
gene-5033426O07Rik	0	0	0	0	0	0	0	0	0	0	0	0
gene-5033430I15Rik	2.42719	3.71086	2.91478	3.37682	0.285484	0.870762	0.882327	0.594283	0.359291	0.726377	1.47391	0.746057
gene-5330411J11Rik	0	0	0	0	0	0	0.119043	0.721705	0.289454	0.146209	0.445077	0.300458
gene-5330413P13Rik	0.208985	0.212875	0	0.0726551	0	0.0502992	0.101967	0.0515174	0.123736	0	0.0634091	0
gene-5330416C01Rik	0	0	0	0	0.0549384	0.0558251	0.0565841	0	0.492903	0	0	0
gene-5330425B07Rik	0	0	0	0	0	0	0	0	0	0	0	0
gene-5330429C05Rik	0	0	0	0	0	0	0	0	0	0	0	0
gene-5330434G04Rik	0	0	0	0	0	0	0	0	0	0	0	0
gene-5330438D12Rik	3.60061	3.4647	3.49928	5.21663	2.55169	4.89869	4.23464	3.39346	2.84251	3.05138	1.82128	2.21302
gene-5330439A09Rik	0	0	0	0	0	0.126116	0.12783	0.129168	0	0.235096	0	0
gene-5330439B14Rik	0	0	0	0	0	0	0	0	0	0	0	0
gene-5330439K02Rik	0	0	0	0	0	0	0	0	0	0	0	0
gene-5430400D12Rik	0.134851	0.0915698	0.0462446	0.0468803	0.0319575	0.162357	0.0658279	0.133036	0	0	0	0.0414344
gene-5430401F13Rik	0	0	0	0	0	0.391723	1.19062	0	0.486207	0.491655	0.997555	0.50486
gene-5430401H09Rik	0	0	0.190374	0.579009	0.0930356	0.133283	0.270192	0.136491	0	0	0.168436	0.615834
gene-5430402E10Rik	0	1.15931	1.17079	1.18683	0.267715	0	0	0	0	0	0	0.34962
gene-5430402O13Rik	3.7212	2.61893	6.38531	6.67196	9.42845	7.632	6.77623	7.81806	7.98705	8.35014	6.77777	8.57768
gene-5430403G16Rik	1.3	1.32423	1.4211	1.52537	0.577216	0.703843	0.594508	0.600732	0.288639	0.291536	0.295836	0
gene-5430403N17Rik	0	0	0	0	0	0	0	0	0	0	0	0
gene-5430405H02Rik	1.61409	1.1591	1.73581	1.6582	1.0168	1.14441	1.17826	0.396855	1.2105	1.02085	0.621489	0.991631
gene-5430416N02Rik	2.59602	3.70517	8.55235	7.04389	8.77324	8.54981	8.28581	10.2732	5.53375	4.66282	4.73043	7.66124
gene-5430421F17Rik	0.11326	0	0	0	0	0	0	0	0	0.101607	0	0
gene-5430425K12Rik	0.442539	1.12726	0.227699	0.692472	0.156742	0.796554	0.161455	0	0	0	0	0.407999
gene-5430427M07Rik	0	0	0	0	0	0	0	0	0	0	0	0
gene-5430428K19Rik	0	0	0	0	0	0	0	0	0	0	0	0
gene-5430431A17Rik	0	0	0	0	0.268971	0	0	0.279952	0.338343	0	0	0.351273
gene-5430434I15Rik	0	0	0	0	0	0	0	0	0	0	0	0
gene-5430435K18Rik	0	0	0	0	0	0	0	0	0	0	0	0
gene-5430437J10Rik	0.240411	0	0	0	0	0.17303	0	0	0	0	0.218911	0
gene-5430440P10Rik	0	0	0.290793	0	0	0.203202	0	0.20806	0	0	0	0
gene-5530400C23Rik	0	0	0	0	0	0	0	0	0	0	0	0
gene-5530401A14Rik	0	0.146816	0	0	0	0	0	0	0	0	0	0
gene-5530601H04Rik	0.744609	0.689517	1.11429	0.988405	0.432928	0.439908	0.247718	0.400501	0.180355	0.12144	0.123232	0.249594
gene-5730403I07Rik	0.129244	0.131665	0.132982	0	4.03599	4.66079	4.72392	4.3914	4.59142	5.33377	4.94165	5.83813
gene-5730405A17Rik	0	0.203319	0	0	0	0.0720167	0	0.0737578	0	0	0.181689	0
gene-5730405O15Rik	2.32902	1.3563	3.42441	4.16563	1.64605	0.956197	1.2112	1.46848	0.295505	0.597314	0	0.306784
gene-5730408K05Rik	2.68793	6.61715	5.56766	4.51464	1.50446	0.765622	1.55066	1.56603	0	0.971478	1.14956	0.99678
gene-5730409E04Rik	8.35928	7.05017	7.95318	7.21867	1.78724	1.81614	2.43269	2.05944	1.83566	2.25733	2.04513	1.82248
gene-5730409K12Rik	0	0	0	0	0.0201162	0	0.0207157	0	0	0.0253663	0.0257412	0
gene-5730412P04Rik	0.809064	2.47391	0.676287	1.68548	0.952152	1.73388	1.23009	1.18857	0.19456	0.726377	1.47127	0.373032
gene-5730416F02Rik	0	0	0	0	0	0	0	0	0	0	0	0
gene-5730419F03Rik	0	0	0	0	0.223091	0.264815	0.126977	0.52055	0.279024	0	0.222806	0.676876
gene-5730420D15Rik	0.242254	0	0.249297	0.25272	0	0	0	0	0	0	0	0
gene-5730435O14Rik	0	0	0	0	0	0	0	0	0	0	0	0
gene-5730455P16Rik	6.63046	7.76677	5.79827	6.10847	3.33833	3.23246	3.1841	3.63781	2.64989	2.52763	2.66553	2.69943
gene-5730460C07Rik	0	0	0	0	0	0	0	0	0	0	0	0
gene-5730480H06Rik	2.91725	2.97201	3.47568	2.56248	1.96047	2.10306	1.45839	1.92703	1.63636	1.23981	1.25804	0.707729
gene-5730488B01Rik	0	0	0	0	0	0	0	0	0	0	0.102337	0
gene-5730507C01Rik	0.460921	0.682814	0.366544	0.873426	0.371622	0.302103	0.229645	0.309407	0.185908	0.281691	0.285843	0.289462
gene-5730522E02Rik	0.177818	0	0	0	0	0.256263	0.259722	0	0	0	0	0
gene-5730552O08Rik	0	0	0.197431	0.13343	0	0.046192	0.0468206	0	0	0.0573778	0.174674	0.117929
gene-5730596B20Rik	0.615255	0.765975	0.632993	0.712991	0.0485784	0.296175	0.0500332	0.101115	0	0	0	0.0630162
gene-5830408C22Rik	0	0	0	0	0	0	0	0	0	0	0	0
gene-5830411N06Rik	0	0	0	0	0	0	0.0646109	0	0	0	0.0777417	0
gene-5830416I19Rik	0.783175	0.598347	1.20868	1.02107	0.208572	0.211946	0.358039	0.144714	0	0	0	0
gene-5830417I10Rik	1.37475	1.27293	1.31144	1.12092	1.65334	1.15604	1.68449	1.40614	1.10994	1.47962	1.09199	1.19807
gene-5830418P13Rik	0	0	0	0	0	0.0864452	0	0	0.106424	0.107501	0	0
gene-5830428M24Rik	7.99785	5.33955	8.79855	6.32979	2.34171	1.98359	1.00509	1.21862	0	0.247518	0	0.254277
gene-5830432E09Rik	0	0	0	0	0	0.130621	0	0	0	0.487985	0.165051	0
gene-5830433I10Rik	0.186642	0.108629	0.109721	0.278073	0.22756	0.134874	0.273429	0.256563	0.284159	0.239143	0.169874	0.34408
gene-5830444B04Rik	1.51694	1.1339	1.37435	1.23632	0.653803	0.747375	1.30242	0.895135	1.78778	0.597466	1.09412	0.854377
gene-5830448L01Rik	0.943403	1.28149	0.808939	0.656037	11.3758	7.70732	9.30488	7.31263	9.49582	8.32329	11.0223	9.56685
gene-5830454E08Rik	2.90462	4.65235	3.41699	4.32975	7.31929	5.06036	3.61942	5.18036	5.89665	5.21568	7.55945	5.35691
gene-5930403L14Rik	1.13947	1.42846	1.53298	1.27981	0.467382	0.284939	0.224639	0.356715	0.0778449	0	0.0797801	0.121194
gene-5930403N24Rik	0.317951	0.161944	0	0.331654	0.112743	0.228572	0	0.169027	0	0.102613	0	0.0830787
gene-5930430L01Rik	0.709703	1.01208	0.511117	1.40638	0.151288	0.61491	0.259695	0.41987	0.06303	0.19098	0.258398	0
gene-5930438M14Rik	0	0.108085	0.218335	0.110667	0	0	0.0775974	0	0	0	0.0965867	0
gene-6030407O03Rik	0	0.300255	0	0	0	0	0.107684	0.108808	0	0	0.134158	0
gene-6030426L16Rik	0.360884	0.30633	0.123761	0.439118	0.128246	0.130312	0.088057	0.0889797	0.106836	0.0539514	0.164243	0.110887
gene-6030440G07Rik	0.518457	0	0.266776	0.270436	0	0.186507	0	0	0	0.232646	0	0
gene-6030442E23Rik	0	0	0	0	0	0	0	0	0	0	0	0
gene-6030442K20Rik	0.200864	0.204653	0.206695	0.838128	0	0	0.146625	0.148151	0.178396	0.360478	0	0.370366
gene-6030443J06Rik	0.174202	0	0.179221	0.181684	0.247631	0.587112	0.722627	0.730201	0.567277	0.677108	0.422832	0.481735
gene-6030458C11Rik	5.97247	6.18769	5.2888	5.35508	3.1918	2.74221	2.97484	2.39999	1.46727	2.01041	1.73964	2.49289
gene-6030466F02Rik	0	0.193401	0	0	0	0	0	0	0	0	0	0
gene-6030468B19Rik	0	0	0	0	0	0	0	0	0	0	0.239397	0
gene-6030469F06Rik	0	0	0	0	0.122659	0	0	0	0	0	0.157491	0
gene-6030471H07Rik	0	0	0	0	0	0	0	0	0	0	0	0
gene-6030498E09Rik	0	0	0	0	0.501767	0.510004	0.689146	0.174077	0	0.847808	0.860237	0.435507
gene-6230400D17Rik	0.521252	0.796714	1.34107	0.271894	0.184472	0	0.190024	0.383993	0.231474	0	0	0.240294
gene-6330403K07Rik	2.18622	3.76931	2.42262	3.33298	0.477032	0.848412	0.982711	1.36532	0	0.15089	0	0.155037
gene-6330407A03Rik	0	0	0	0	0	0	0	0	0	0.128377	0.130266	0.131911
gene-6330409D20Rik	0	0.256983	0	0	0	0	0	0.37164	0	0	0	0
gene-6330410L21Rik	0	0	0.134151	0	0.277971	0.235379	0.23858	0.0482165	0.347387	0.116955	0.0593401	0.180281
gene-6330415B21Rik	0	0	0	0	0	0	0	0	0	0	0	0
gene-6330415G19Rik	1.64845	2.35121	2.20508	2.02031	2.01038	0.831689	1.17199	0.851716	1.02483	0.147905	0.300158	0.607882
gene-6330418K02Rik	7.49479	5.51718	6.42893	11.2963	6.46298	5.07766	3.02649	3.97502	6.28678	3.3645	3.03461	3.45559
gene-6330420H09Rik	0	0	0	0	0	0	0	0	0	0	0	0
gene-6330525I24Rik	0.0337375	0	0	0	0.0239862	0	0	0	0	0	0	0
gene-6330537M06Rik	0	0	0	0	0	0.11182	0.113332	0	0	0	0	0
gene-6330549D23Rik	0.725046	0.553929	0.745974	0.472639	0.579361	0.261656	0.397815	0.267985	0.563439	0.162602	0.329999	0.334183
gene-6430411K18Rik	0.209389	0	0	0	0	0	0	0	0	0	0	0
gene-6430503K07Rik	0	0	0	0	0	0	0	0	0	0	0	0
gene-6430548M08Rik	4.26012	3.36982	4.14967	3.97037	2.12652	2.48812	2.09062	2.38081	2.01247	1.4123	1.93875	2.0318
gene-6430550D23Rik	3.03473	2.04883	2.30489	2.06754	5.15472	5.51253	9.081	9.7401	7.13041	8.63604	7.74321	7.61667
gene-6430553K19Rik	0	0	0	0	0	0	0	0.0851586	0	0	0	0
gene-6430562O15Rik	0.309853	0.473476	0.318819	0.484799	0	0	0.113188	0.228746	0	0.138995	0.282074	0
gene-6430571L13Rik	0.202179	0.102977	0	0.210876	0.0717868	0.0729484	0	0.149424	0.0897802	0.272058	0.276067	0
gene-6430573P05Rik	1.21149	0.863925	1.99443	0.730967	1.43055	1.13608	1.22618	1.52151	0.536753	1.19555	1.10287	1.31649
gene-6430584L05Rik	0.161685	0.247047	0.0831746	0.0843175	0	0	0	0	0	0.0725185	0	0
gene-6430590A07Rik	0	0	1.11496	0	0	0	0	0.199484	0	0.486372	0	0
gene-6430590A10Rik	0	0	0	0	0.424931	0	0	0	0	0	0	0
gene-6430628N08Rik	0	0.341004	0.344411	0.17457	0	0.120616	0	0	0	0	0	0
gene-6430710C18Rik	0	0	0	0	1.01008	0.721111	1.66481	1.26155	1.14928	1.79407	1.56027	2.10632
gene-6530402F18Rik	0.877754	1.1921	0.541828	0.732367	0.207956	0.169044	0.342691	0.519423	0.519701	0.839819	0.563189	0.701229
gene-6530403H02Rik	0	0.0656081	0	0.067177	0	0	0	0	0	0.0577753	0	0
gene-6530409C15Rik	0.407086	0.899552	0.302831	1.22794	0.416255	0.716099	0.940095	0.166762	0.784127	0	0.638645	0.271339
gene-6530411M01Rik	0	0	0	0	0	0	0	0	0	0.204941	0.207946	0
gene-6720432D03Rik	0	0	0	0	0	0	0	0	0	0	0	0
gene-6720468P15Rik	0	0	0	0	2.61195	2.35972	3.13844	2.71845	2.73052	2.56908	2.42443	3.20945
gene-6720473M11Rik	0	0	0	0.281473	0	0.454496	0	0.265995	0.159785	0.322784	0.245657	0.41462
gene-6720483E21Rik	0	0	0.259268	0	0	0.181285	0	0	0.44751	0	0.229409	0
gene-6720489N17Rik	0.780502	0.6958	1.10436	0.815349	0.207883	0.352088	0.28549	0.721219	0.606631	0.437686	0.177639	0.539703
gene-6820408C15Rik	1.43147	1.78368	2.99751	1.52081	35.9291	37.734	37.2046	35.2747	55.8796	51.4175	41.9687	48.6705
gene-6820426E19Rik	0	0	0	0	0	0	0	0	0	0	0	0
gene-6820431F20Rik	0.429945	0.711646	0.552914	0.392359	0.916845	0.659887	0.511491	0.636127	0.525033	0.337442	0.44026	0.14862
gene-7330404K18Rik	0	0	0	0	0	0	0	0.322328	0	0	0.798463	0
gene-7420426K07Rik	0	0	0	0	0	0	0	0	0	0	0	0
gene-7420700N18Rik	0	0	0	0	0	0	0	0	0	0.135773	0	0
gene-7420701I03Rik	0	0	0	0	0	0	0	0	0	0	0	0
gene-7530416G11Rik	0	0	0	0	0	0	0	0	0	0	0	0
gene-7530428D23Rik	0	0	0	0	0	0	0.56344	0	0	0	0	0
gene-7630403G23Rik	0	0	0	0	0	0	0	0	0	0	0	0
gene-8030423F21Rik	0.0898894	0	0	0.0937546	0	0.0648798	0	0.199348	0	0	0	0
gene-8030423J24Rik	0	0	0	0	0	0.245082	0.248352	0	0	0	0	0
gene-8030431J09Rik	0	0.00425065	0.0171736	0.00435243	0.00890892	0.00905157	0.00917527	0.00927167	0.0111195	0.018715	0.0227902	0.00769375
gene-8030442B05Rik	0	0	0	0	0	0	0	0	0	0	0	0
gene-8030443G20Rik	0.325551	0	0	0.339654	0	0	0	0	0	0	0	0
gene-8030451A03Rik	0	0	0	0	0.361151	0.672756	0.46495	0.407182	0.263156	0.265771	0.269696	0.234111
gene-8030451O07Rik	0	0	0	0	0	0	0	0	0	0	0	0
gene-8030453O22Rik	0	0.185257	0	0.189681	0	0.524051	0.398343	0.134165	0.161497	0	0.331097	0.335269
gene-8030455M16Rik	0	0	0	0	0	0	0	0	0	0	0	0
gene-8030462N17Rik	3.79462	3.31459	2.66864	2.84939	3.20171	2.30485	2.82328	2.65756	2.43223	2.36	2.71715	2.45294
gene-8030474K03Rik	0	0	0	0.137603	2.86853	2.58233	3.2238	3.05541	3.94374	3.08162	3.47595	3.08656
gene-8430415O14Rik	0	0	0	0	0	0.280925	0	0	0	0	0.356537	0
gene-8430419K02Rik	0	0.2771	0.279871	0.283717	0.0965036	0.19615	0	0.100435	0.241572	0	0	0
gene-8430422H06Rik	0	0	0	0	0	0	0	0	0	0	0	0
gene-8430423G03Rik	0	0	0	0	0	0	0	0	0	0	0	0
gene-8430426J06Rik	0.364831	1.48737	0.751042	0.761336	22.2735	25.1499	23.9427	24.4465	29.9213	27.2578	29.4818	21.3436
gene-8430429K09Rik	2.54732	3.89269	3.28523	4.31776	8.6947	7.59822	8.02484	9.9895	9.53079	8.11724	6.84972	6.45771
gene-8430430B14Rik	0	1.78935	0	1.83136	0	0	0	0.638062	0	0.788236	0	0
gene-8430431K14Rik	0	0	0	0	0	0	0	0	0.0797144	0.0805162	0	0
gene-8430432A02Rik	0.364777	0.557441	0.375369	1.14147	0.64648	0.262813	0.133183	0.403707	0.161977	0	0.332119	0.168138
gene-8430436N08Rik	0	0.26876	0	0	0	0.379493	0	0.194288	0	0	0	0
gene-8430437L04Rik	0	0	0	0	0	0	0	0	0	0	0	0
gene-9030025P20Rik	0.999583	2.87095	2.65175	2.92514	2.06778	2.94999	2.71547	1.32437	1.59467	0.891687	1.43127	0.621089
gene-9030204H09Rik	0	0	0	0	0	0	0	0	0	0	0	0
gene-9030404E10Rik	0	0	0	0	0	0	0	0	0.204764	0.206896	0	0
gene-9030607J07Rik	3.37866	0	0.132416	1.76563	0	0	0	0	0	0	0	0
gene-9030607L20Rik	0.0563856	0.114862	0.0290039	0.0294027	0.160405	0.142608	0.227156	0.146071	0.100154	0.126432	0.153961	0.18191
gene-9030612E09Rik	0	0	0.291528	0	0.100516	0.10215	0.103532	0	0.377448	0.254196	0.128968	0.261193
gene-9030616G12Rik	0	0	0	0	0	0.359499	0	0	0	0	0.457313	0
gene-9030619P08Rik	0.69409	0.353687	0.357195	2.53464	0.490408	0.747829	0.252601	0.255212	1.54115	1.55765	1.89646	0.959999
gene-9030622O22Rik	0	0	0	0	0.049425	0	0	0	0	0	0.213356	0
gene-9030624G23Rik	0.190586	0.323554	0.402093	0.483943	0.458193	0.807199	0.372006	0.826714	0.451372	0.815136	0.902567	0.787981
gene-9030625G05Rik	5.72623	7.22431	5.61244	6.25837	2.70136	1.56907	2.1864	1.20495	0.968711	0.48945	0.248308	0.502817
gene-9130001E16Rik	0.0959923	0	0.0987638	0	0	0	0	0	0.0852531	0	0	0
gene-9130002K18Rik	0.161199	0.457353	0.213204	0.228143	0.0655307	0.149807	0.0759265	0.110824	0.122706	0.0929367	0.083832	0.042451
gene-9130008F23Rik	1.33064	1.97169	1.99143	1.51409	0.429336	0.436298	1.06131	0.536198	0.214868	0.217046	0.440485	0.334543
gene-9130015A21Rik	0	0	0	0	0	0	0	0	0	0	0	0
gene-9130015G15Rik	0	0	0.106004	0	0	0	0	0	0	0	0	0
gene-9130015L21Rik	0	0	0	0	0	0	0	0	0	0	0	0
gene-9130019O22Rik	1.54931	1.12217	1.19806	1.28686	0.330447	0.463338	0.423752	0.336695	0.0577575	0.525014	0.355174	0.179844
gene-9130019P16Rik	0.111785	0	0	0	0.039728	0	0	0.124039	0	0.100382	0.101749	0
gene-9130023H24Rik	4.09944	3.09582	3.12687	3.8333	4.87167	5.46058	5.53485	5.22694	6.08892	6.27667	5.14689	5.73349
gene-9130024F11Rik	0	0.069029	0.0697214	0	0	0	0	0	0	0	0	0
gene-9130204K15Rik	0	0	0.3143	0.318604	0.215945	1.31719	0.222452	0.224756	1.08494	1.37056	1.3906	0.428434
gene-9130209A04Rik	0	0	0	0	0	0	0	0	0	0	0	0
gene-9130213A22Rik	0	0	0.143409	0.290757	0	0.0711664	0	0.205855	0.123783	0.375135	0.0897697	0
gene-9130214F15Rik	0	0.118715	0	0	0	0	0	0	0	0.104547	0	0.107429
gene-9130221F21Rik	0	0	0	0	0	0	0	0.0723276	0	0	0	0
gene-9130221H12Rik	2.62795	4.26778	5.00882	4.13477	3.4491	5.27053	5.65092	4.42307	4.96702	4.61139	4.83748	4.63455
gene-9130227L01Rik	0	0	0	0.144464	0.0982765	0	0	0.102282	0	0.124257	0	0.127678
gene-9130230L23Rik	25.2302	23.9917	26.5389	24.9538	12.1883	10.5023	11.1899	8.68665	0.497951	1.17386	0.680627	0.172297
gene-9130401M01Rik	12.208	13.7252	13.6455	12.7349	6.56186	6.66929	6.45187	5.74294	5.79506	5.66622	5.74938	4.8513
gene-9130409I23Rik	0	0	0	0	0	0	0	0	0	0	0	0
gene-9130410C08Rik	0	0	0	0	1.01495	0.65636	1.3305	0.192057	1.27011	1.51629	0.828481	1.4382
gene-9230009I02Rik	3.66447	1.99141	3.01687	1.01942	0.864864	0.70326	0.890885	0.540084	0	0	0	0
gene-9230019H11Rik	0	0	0	0	0.780365	0.79298	0.602812	1.15056	0	0	0	0
gene-9230020A06Rik	1.53452	0.521086	0.526301	0.666912	0.181518	0	0.560889	0.094458	0.113571	0.114724	0	0.117885
gene-9230102K24Rik	11.2141	8.83889	9.79796	11.6982	1.49913	1.98078	2.77955	1.71629	0	0	0	0
gene-9230102O04Rik	3.35411	1.70938	2.15785	1.31245	1.18317	0.902223	0.609462	0.307952	0.372428	0	0.381909	0
gene-9230104M06Rik	0	0	0	0.632947	0.715893	1.16147	1.17714	0.887275	1.35436	1.3694	3.5474	3.28129
gene-9230105E05Rik	6.36346	8.36828	7.85684	8.32681	2.21769	2.83791	2.28419	2.56452	1.02756	1.55694	2.21182	0.533289
gene-9230110K08Rik	1.07631	1.97659	2.65816	2.24855	1.06896	1.08646	1.25505	0.952348	0.191366	0.386575	0.392349	0.198724
gene-9230112D13Rik	0	0	0	0	0	0	0	0	0	0	0	0
gene-9230112J17Rik	0.556379	0.226719	0.457961	0.464252	0.22513	0.481698	0.325481	0.328885	0.0988112	0.0948097	0	0.102565
gene-9230114K14Rik	0.494002	0.377436	0.508285	0.901717	0.788948	1.15808	0.45145	0.912334	0.76779	0.997171	1.12428	1.02465
gene-9230116L04Rik	0	0.171229	0	0.525896	0.119197	0.121118	0.122754	0.124034	0	0	0	0
gene-9230116N13Rik	1.99744	1.90766	1.41294	1.56257	0.797481	0.990512	1.0952	0.553322	0.443495	0.223997	0.340943	0.345254
gene-9230117E06Rik	8.51657	5.79024	6.5777	4.44503	0.995481	0	0.512896	2.07238	0	0	0	0
gene-9330020H09Rik	0.961861	0.753673	0.761231	1.31188	0.736	0.427357	0.487314	0.437705	0.985673	0.730069	0.67349	0.682042
gene-9330102E08Rik	1.70509	1.40281	1.88918	1.57315	23.0693	24.0568	24.5761	25.0276	23.5885	24.589	24.6534	24.2413
gene-9330104G04Rik	0.699214	0.831008	0.719424	0.243102	2.31642	2.01768	2.38588	3.27182	3.41545	3.55458	3.39476	3.97486
gene-9330111N05Rik	0	0	0	0	0.137457	0.279406	0	0	0.861208	0	0	0.178794
gene-9330117O12Rik	0.143941	0	0	0	0.102127	0	0	0.106289	0	0	0	0
gene-9330133O14Rik	1.90825	2.31411	1.77635	2.55897	1.03268	1.44289	1.39601	0.873239	0.484219	1.14121	0.496301	0.753891
gene-9330136K24Rik	0.522037	0.95723	0.751962	0.871192	0.22242	0.301356	0.3818	0.308643	0	0.187326	0.0950431	0.0962469
gene-9330151L19Rik	8.51289	10.014	10.7399	11.0989	6.62097	6.72811	6.89356	6.44136	3.51025	3.8184	3.13664	3.36331
gene-9330154J02Rik	0	0	0	0	0.0266755	0	0	0	0	0.148196	0	0.154285
gene-9330158H04Rik	0	0	0	0	0	0	0	0	0	0	0	0
gene-9330159F19Rik	4.10231	4.62629	4.06964	3.36157	0.527484	1.02297	1.17994	0.79489	0.650308	0.678934	0.714809	0.540017
gene-9330159H11Rik	0	0	0	0	0.0192416	0	0	0	0.0320244	0	0	0.0249285
gene-9330159M07Rik	1.21088	0.481219	1.36102	1.77394	6.97949	4.97828	4.41017	5.72728	5.70658	5.34022	6.0112	6.79421
gene-9330162012Rik	2.7734	5.08607	6.65887	6.94315	3.40783	4.26273	3.6452	3.00112	3.28418	3.81564	2.86172	2.72724
gene-9330162B11Rik	0	0	0	0	0	0	0	0	0	0	0	0
gene-9330175E14Rik	0	0.178797	0	0	0	0	0	0.129506	0	0	0	0
gene-9330175M20Rik	0	0	0	0	0	0	0	0	0	0	0	0
gene-9330178D15Rik	0	0	0	0	0	0	0	0	0	0	0	0
gene-9330179D12Rik	1.52287	0.258613	0.522571	0.442507	0.450437	0	0.370147	0.187012	0.676214	0.227776	0	0
gene-9330182O14Rik	0	0	0	0	0.362654	0.368539	0.280149	0.377434	0.794159	0.229206	0.348871	0.353281
gene-9330188P03Rik	0	0	0.269961	0	0	0	0	0.19324	0	0	0	0
gene-9330198I05Rik	0.128831	0.131244	0	0.403133	0.274303	0	0.376708	0.285483	0.114419	0.115581	0.117282	0.118765
gene-9330198N18Rik	0	0	0	0	0.182518	0.0906405	0	0	0	0	0	0.103439
gene-9330199G10Rik	0	0	0	0	0	0	0.0914078	0.184726	0.111046	0	0.227649	0
gene-9430014N10Rik	0	0	0	0	0	0	0	0	0	0.223533	0	0
gene-9430015G10Rik	5.04192	5.55537	6.3521	6.22472	15.0518	13.5877	11.6649	13.3838	13.7982	13.1076	12.3641	12.5207
gene-9430018G01Rik	0	0	0	0	0.305696	0.354996	0.539741	0.227249	0.327432	0.330703	0.391514	0.396491
gene-9430019J16Rik	0	0	0	0	0	0	0	0	0	0	0	0
gene-9430021M05Rik	0.121637	0.247827	0.125155	0	0.0863422	0	0	0	0	0	0	0
gene-9430024E24Rik	0	0	0	0	0.072789	0.073967	0	0	0	0	0	0
gene-9430037G07Rik	0.240437	0.489835	0.164915	0.250772	0.227753	0.115715	0.175932	0.118516	0.142358	0	0.0729536	0.0738796
gene-9430038I01Rik	5.51385	4.85223	4.90054	2.0917	1.59928	1.29264	2.19087	1.29269	1.78118	2.24924	1.36848	1.61337
gene-9430041J12Rik	0.112369	0	0.115614	0.234408	0.319102	0.243205	0.164335	0.249079	0.199589	0.302415	0	0.207174
gene-9430053O09Rik	0	0	0	0	0	0	0	0.0215161	0	0.0309652	0	0.0318239
gene-9430060I03Rik	0.316322	0	0	0.329954	0.112185	0	0.231102	0.116755	0.140475	0	0.144004	0
gene-9430062P05Rik	0.0840763	0	0.173005	0	0.119451	0	0	0	0	0.0754192	0	0
gene-9430065F17Rik	2.3609	2.98323	2.42969	3.01031	3.32216	10.5398	2.56573	7.57048	5.85295	7.68805	9.05333	10.7845
gene-9430069I07Rik	0	0	0	0	0	0	0	0	0	0	0.53517	0
gene-9430078G10Rik	0.0702421	0.286158	0	0.146512	0.199651	0.405662	0.616791	0.311615	0.498984	0.440977	0.38355	0.517922
gene-9430078K24Rik	0.2623	0.267283	0	0	0	0.188699	0.191235	0	0	0.706255	0	0.725555
gene-9430083A17Rik	1.79432	2.00182	1.58234	2.04966	1.09251	0.80179	0.625146	0.821196	0.227649	0.076646	0.155551	0.315049
gene-9430083M05Rik	0.411434	0.418911	0	0	0.290092	0.884952	0.597646	0.905066	0	1.47565	1.12251	0
gene-9430085M18Rik	3.14128	1.92842	0.896871	2.06255	2.23874	2.59088	3.06093	3.10196	2.66615	2.45324	2.12915	2.22556
gene-9430091E24Rik	2.32896	2.063	1.56275	1.37299	0.575254	0.730704	1.18499	0.598694	0.269792	0.635865	0.460882	0.373377
gene-9430097D07Rik	0	0	0	0	0.433738	0.661194	0.558445	0.789981	0.678798	1.23432	1.11331	1.12735
gene-9530002B09Rik	0	0.741453	0	0	11.5614	9.40304	9.79297	13.9053	9.36906	9.46973	7.62004	10.7332
gene-9530003J23Rik	0	0	0	0	0	0	0	0.336697	0	0.409881	0	0.210553
gene-9530014B07Rik	0	0	0	0	0	0	0	0.299127	0	0	0	0
gene-9530018F02Rik	0.449431	0.326995	0.198166	0.334814	0.456285	0.324545	0.563934	0.189947	0.285106	0.51832	0.292207	0.236736
gene-9530020I12Rik	0	0.210965	0	0.215994	0.472232	0.389148	0.151127	0.309821	0	0	0.304271	0.583813
gene-9530026F06Rik	0	0	0	0	0	0	0	0	0	0	0	0
gene-9530026P05Rik	1.73808	1.47601	1.49066	0.604481	0.204915	0.833163	0.633253	1.27961	0.257296	0.260012	0.263825	0.801253
gene-9530027J09Rik	0.158679	0	0	0	0.225098	0.114381	0	0	0	0	0	0
gene-9530034E10Rik	0.689494	2.10935	0	0	0	1.47617	0.498466	0.503529	0	0	0.628411	0
gene-9530036M11Rik	0	0.0722834	0.03651	0	0	0	0.0260538	0.0262601	0.0315608	0.0318981	0.022455	0.0327171
gene-9530036O11Rik	0	0.356198	0.359769	0.273534	0.18629	0.0630999	0.127914	0.129253	0	0	0.0795758	0
gene-9530047P18Rik	0	0	0	0	0	0	0	0	0	0	0	0
gene-9530050K03Rik	0	0	0.667422	0.338287	0	0	0	0	0	0	0	0
gene-9530051G07Rik	0.511547	0.521058	0.350858	0.2964	0.363597	0.0821005	0.166437	0.294317	0.0504794	0.152949	0.155207	0
gene-9530052C20Rik	0.329316	0.587044	0.677634	0.515209	0.818816	0.950901	1.3855	0.852175	0.658064	0.886227	0.974238	0.607139
gene-9530052E02Rik	0	0.310435	0	1.27128	0	0	0	0	0	0.820273	1.10969	0.561755
gene-9530053A07Rik	0.0311495	0.0317271	0.0320459	0	0	0	0.0228149	0	0.0276644	0	0	0
gene-9530057J20Rik	0.0995086	0	0.102382	0	1.76666	2.29791	1.96518	2.64764	2.73966	2.58875	2.71748	2.75192
gene-9530059O14Rik	0	0	0	0	0	0	0	0	0	0	0	0
gene-9530062K07Rik	6.57979	4.33931	5.17906	2.42309	0.819728	1.6668	2.25195	1.99079	1.03128	0.347474	0.352538	0.356899
gene-9530068E07Rik	88.0444	86.2725	89.1856	87.5684	44.8791	47.7233	47.1443	48.6443	36.5839	36.295	39.1197	38.4557
gene-9530077C05Rik	2.05777	0.92841	2.12229	2.15322	50.557	48.6617	51.4473	49.7988	57.6417	55.3731	55.1293	59.9218
gene-9530080O11Rik	0.550041	0.373601	0.240004	0.243297	5.39778	4.70075	5.72249	5.32906	5.5302	6.05257	5.45886	5.59059
gene-9530082P21Rik	0.805461	1.23071	0.497219	0.924093	0.457779	0.465171	0.117873	0.357322	1.14456	0.939285	0.586546	0.0742488
gene-9530091C08Rik	0.154652	0.220527	0.0954613	0.225805	0.0439928	0.0893985	0.0226545	0.0686766	0.0274698	0.055484	0.0563038	0.0285107
gene-9630001P10Rik	1.27697	1.11496	0.656914	1.14161	0.453499	0.263331	0.400361	0.13485	0	0	0.0830289	0.0840817
gene-9630002D21Rik	0	0	0	0.11146	0.0788021	0.0800787	0.0781271	0.0789474	0	0	0.0777556	0.295686
gene-9630009A06Rik	0.0267924	0.0197125	0.018375	0.0302767	0.0137702	0.0209861	0	0.00716542	0	0	0	0
gene-9630013A20Rik	0	0	0	0	0	0	0	0	0	0	0	0.118701
gene-9630013D21Rik	21.1729	18.4105	17.0247	15.7502	3.48743	4.37915	3.16983	2.98917	6.18171	5.9867	4.88325	7.75442
gene-9630013K17Rik	2.38684	4.59399	1.91047	1.38334	1.12615	0.763129	0.773366	1.75813	0	0	0	0
gene-9630015K15Rik	0	0	0	0	0.73737	0.37492	0.759715	0.383757	0.930284	0.940655	2.38573	0
gene-9630025h16rik	0	0	0	0	0	0	0	0	0	0	0	0
gene-9630028B13Rik	0	0	0	0	0	0	0	0	0	0	0	0
gene-9630028H03Rik	0.113633	0.115758	0.116917	0.118523	0	0	0	0.167921	0	0	0	0
gene-9630028I04Rik	0.0999611	0	0.102848	0.104261	0.283948	0.216407	0.0731147	0.0738795	0.177556	0.179346	0.18199	0
gene-9830107B12Rik	0	0	0	0	0	0	0	0	0	0	0	0
gene-9830132P13Rik	0.0600279	0	0	0	0	0	0	0	0	0	0	0
gene-9830166K06Rik	0	0	0	0	0.0664367	0	0	0	0	0	0	0
gene-9930012K11Rik	0.927774	0.540089	0.545895	0.552984	0.376236	0.669104	0.775045	0.782496	0.235424	0.475634	0.723953	0.610917
gene-9930014A18Rik	1.80004	1.68481	1.85188	1.92807	1.00296	0.527121	0.391822	0.719872	0.172826	0	0.265687	0.269068
gene-9930021J03Rik	3.52455	3.4727	3.5821	3.78635	7.72157	7.1866	7.91322	7.43287	5.02904	5.56109	5.24705	5.71525
gene-9930038B18Rik	0	0	0	0	0.373487	0	0.384807	0	0	0	0	0
gene-9930104L06Rik	4.67168	3.20268	4.25182	4.68515	2.99874	2.46339	3.09402	2.85521	1.91436	2.09643	3.0254	2.23705
gene-9930111H07Rik	0	0	0	0	0	0	0	0.269016	0.325027	0	0	0
gene-9930111J21Rik1	0.130594	0.0665118	0	0.136205	0	0	0	0	0	0	0	0.0601908
gene-9930111J21Rik2	0	0	0	0	0	0	0	0	0	0	0	0
gene-A030001D20Rik	3.4244	2.49196	2.68465	3.0617	1.04086	1.64548	2.26333	2.16657	0.289649	0.438924	2.07843	0.450991
gene-A030010E16Rik	0.208839	0.212783	0.214903	0	0.739888	0	0.15242	0.616045	1.02653	0.937018	0.95077	0.31029
gene-A130010J15Rik	3.55662	2.83914	3.29752	2.90651	4.55538	4.4779	4.02883	4.22563	3.71314	3.7503	5.26446	3.72551
gene-A130030D18Rik	0	0	0	0	0	0	0	0	0	0	0	0
gene-A130051J06Rik	5.48303	3.24277	5.1798	5.56244	1.2182	2.0653	0.838838	1.25477	1.01657	1.09782	2.02225	0.522873
gene-A130077B15Rik	0.101301	0.30958	0.208454	0.105659	0.0719369	0	0	0.074868	0	0	0.0922151	0
gene-A1bg	0	0	0	0	0	0	0	0	0	0	0	0
gene-A1cf	0.0745015	0.189758	0.0766468	0.1943	0.524916	0.403839	0.648727	0.523953	0.364035	0.334224	0.508758	0.343482
gene-A230001M10Rik	0	0	0	0	0	0	0	0.104796	0	0	0	0
gene-A230004M16Rik	0	0	0	0	0	0	0	0	0	0	0	0
gene-A230006K03Rik	0	0	0.072849	0.0369252	0	0	0	0	0	0	0	0
gene-A230009B12Rik	0	0	0	0	0	0	0.179113	0.103107	0	0	0	0.128745
gene-A230020J21Rik	0	0.165461	0	0	0	0.117062	0	0	0	0	0	0
gene-A230028O05Rik	0.0918356	0.280647	0.472433	0.19157	0	0.132564	0	0.135771	0	0.0823822	0.167193	0.0846567
gene-A230045G11Rik	0.263762	0.328353	0.331652	0.550163	0.270953	0.14824	0.171729	0.216914	0.13014	0.105143	0.0266742	0.189099
gene-A230051N06Rik	0	0	0	0	0.289812	0	0.298569	0	0	0	0	0.378734
gene-A230054N11Rik	1.12436	1.24937	1.31449	1.17265	0.617616	0.627556	0.411597	0.340291	0.0453895	0.0458416	0.0465185	0
gene-A230056J06Rik	0	0	0.0830913	0	0.459001	0.583015	0.236376	0.358275	0.430356	0.289783	0.294057	0.223342
gene-A230056P14Rik	0.388495	0.593728	0.199884	0.607884	0.550706	0.979487	0.709067	1.14632	0.862592	0.348598	0.884292	0.179082
gene-A230057D06Rik	0	0.133593	0	0	2.14053	2.26986	1.62959	1.74347	2.32933	1.6471	1.91011	2.17603
gene-A230070E04Rik	0	0	0	0	0	0	0	0	0	0	0	0
gene-A230072C01Rik	5.51052	6.54654	4.68744	6.63553	1.84144	2.24566	1.85495	2.01326	1.5199	1.60911	1.97736	1.5152
gene-A230072E10Rik	0.154504	0.236074	0.238441	0.483434	0.109773	0.111543	0.16959	0.0571218	0	0.069297	0	0
gene-A230072I06Rik	0	0	0	0	0	0	0	0	0	0	0	0
gene-A230077H06Rik	0.263019	0.178616	0.0902031	0	2.1174	1.20237	1.28285	1.81478	1.16797	1.57294	1.43653	0.889009
gene-A230083G16Rik	0	0	0	0	0.617653	0.627852	0.212086	0	0.258505	0.783708	0.265058	0.805088
gene-A230087F16Rik	0	0	0	0	0.0487091	0.0494921	0.07526	0.152118	0	0.0614423	0.0935342	0.0947261
gene-A230098N10Rik	0	0	0	0	0.0824448	0	0.0849131	0	0	0	0.0527906	0.0534619
gene-A230103J11Rik	0.447834	0.304163	0	0.155713	0.635415	0.645748	0.872641	1.21239	0.795473	0.535734	1.08721	1.37615
gene-A230103O09Rik	0	0	0	0	1.50115	2.54352	1.03095	1.0416	1.57273	1.27166	2.58051	1.30623
gene-A230107N01Rik	1.43671	1.46357	1.36451	0.576358	1.09852	1.35552	0.484909	0.734968	0.588915	1.18974	1.10666	0.815032
gene-A230108P19Rik	0	0	0	0	0	0.149133	0	0	0	0	0	0
gene-A26c2	0	0	0	0	5.69692	4.84432	5.54799	6.94925	3.71275	3.97426	4.87613	4.04208
gene-A26c3	0.181314	0.0307793	0.293725	0.0630318	36.1233	34.4909	37.4884	38.2516	31.8484	28.6709	28.9343	32.0594
gene-A2m	0	0.0545963	0	0	0.571505	0.580706	0.981023	0.51548	0.904463	0.673089	0.683026	0.691714
gene-A2ml1	7.60257	9.0475	7.3008	8.45816	3.51233	2.97583	3.04589	3.25783	0.04732	0.082501	0.0969918	0.0982258
gene-A330001L22Rik	1.72463	1.42597	1.25341	1.50621	0.588556	0.578711	0.425065	0.497306	0.235945	0.0814354	0.371197	0.120275
gene-A330008L17Rik	0	0	0	0	0	0	0	0	0	0	0	0
gene-A330009N23Rik	0.626488	0	0.42977	0.435668	0	0	0	0.15397	0.534741	0	0	0
gene-A330015K06Rik	0.71226	0.483724	0.366425	0.619096	0.926959	1.02762	0.86796	0.613921	1.0543	0.745484	0.756465	1.09433
gene-A330023F24Rik	3.02535	2.64133	2.56904	2.25376	1.50211	1.49159	1.44159	1.42117	0.597083	0.818393	0.874187	0.708249
gene-A330032B11Rik	0	0	0	0	0	0.0991428	0.100487	0	0	0	0	0
gene-A330032P22Rik	3.13569	2.66393	2.69023	2.72697	0.735816	0.748289	0	0.382953	0	0	0	0
gene-A330033J07Rik	0	0	0.0936681	0	0.0646638	0.065709	0	0	0.080855	0	0.0828725	0.0839234
gene-A330035P11Rik	1.13746	0.965582	1.07278	1.48297	1.9523	2.32592	1.4561	2.66241	2.35714	1.19044	1.98456	2.35922
gene-A330040F15Rik	0	0.260514	0	0	0	0	0	0	0	0	0	0
gene-A330041J22Rik	0	0.146431	0	0	0.407831	0.518074	0.420065	0.636667	0.382885	0.515693	0.130857	0.529896
gene-A330048O09Rik	0	0	0	0	0	0	0	0	0.423827	0	1.30418	0
gene-A330049N07Rik	0	0	0	0	0	0	0	0	0	0	0	0
gene-A330069E16Rik	2.97399	2.02054	1.3604	0.689525	1.86843	1.42455	1.68417	2.67394	1.17394	0.889843	1.20379	0.609374
gene-A330069K06Rik	0.506699	0.200306	0	0.323508	0.0472315	0	0.143515	0	0	0	0	0
gene-A330070K13Rik	0	0	0	0	1.44078	2.19767	0.742219	1.87457	2.7259	1.3781	1.86412	4.24559
gene-A330074K22Rik	0	0	0.106823	0	0	0	0	0	0	0	0	0
gene-A330076C08Rik	0	0	0.140019	0	1.4485	1.66829	1.29303	2.61306	1.20859	0.976708	1.11497	1.7563
gene-A330076H08Rik	0.697288	0.142072	0.286986	0	0	0.100563	0	0.102988	0	0	0	0
gene-A330093E20Rik	2.04467	1.20587	0.77506	2.35713	0.305639	0.621175	0.393501	0.318093	0	0	0	0
gene-A330094K24Rik	0	0.233578	0	0.239143	0.324725	0	0.167245	0.675937	0	0.411437	1.25241	0.422703
gene-A330102I10Rik	0	0	0	0	0	0	0	0	0	0	0	0
gene-A3galt2	0.14972	0.0762542	0.154038	0	0	0.108094	0.109564	0.110712	0	0	0	0
gene-A430005L14Rik	13.4081	13.1369	9.81808	11.0288	39.2407	38.0311	39.1056	38.9417	51.5261	54.843	50.7156	48.9725
gene-A430010J10Rik	0	0	0	0	0	0	0	0.0472238	0	0	0	0
gene-A430018G15Rik	16.8277	15.4285	21.4387	18.3441	7.8831	9.05752	8.87842	9.97187	8.14022	7.81987	8.74869	8.1382
gene-A430027H14Rik	0	0	0.354143	0	0	0	0	0	0	0	0.313753	0
gene-A430033K04Rik	1.21142	1.89213	1.9111	2.61122	0.860626	0.81622	1.12278	1.19425	0.573808	0.652012	0.808657	0.52113
gene-A430035B10Rik	1.49775	1.66453	1.26088	1.42022	0.676345	0.589141	0.696636	0.70391	1.20927	0.488629	0.49582	0.627604
gene-A430046D13Rik	5.53678	7.77419	8.32174	5.64955	8.37319	9.30096	8.53629	8.62549	10.2778	9.28652	9.97113	10.0973
gene-A430048G15Rik	0	0	0	0	0	0.418948	0	0	0	0	0	0
gene-A430057M04Rik	0.159808	0.108519	0.109608	0.166672	0.113597	0.115425	0	0.0788158	0.0946192	0.0955623	0.0484866	0.14731
gene-A430060F13Rik	0	0	0	0.252552	0.171416	0.348469	0.402285	0.356821	0.21501	0.217256	0.220441	0
gene-A430078I02Rik	0.311742	0	0.106923	0.216769	0.0737921	0.149965	0.0759999	0.230386	0.276909	0	0	0
gene-A430085M09Rik	0	0	0	0	0	0	0	0	0	0	0	0
gene-A430088P11Rik	0	0	0	0	0	0.0407821	0.165349	0.0835412	0.200597	0.101299	0.205589	0.106225
gene-A430090L17Rik	0	0	0	0	0	0	0	0	0	0	0	0
gene-A430093F15Rik	0	0.252011	0.127266	0.516058	0.0877951	0.0892192	0	0.091373	0	0	0.112601	0.228049
gene-A430102A20Rik	0	0	0.432332	0	0.823652	1.5063	0.915768	0.308408	0	1.50834	0	0.774582
gene-A430105J06Rik	0.280582	0.285794	0.288663	0.292632	0.362708	0.337809	0.713311	0.276797	0.373793	0.377513	0.0851125	0.215526
gene-A430108G06Rik	0.351001	0	0.541799	0	0.3733	0.126463	0.25634	0.647531	0.467598	0.629857	0.159778	0.647163
gene-A4galt	4.23772	3.77747	4.22405	3.74479	1.50367	1.52809	0.967976	1.36933	1.8818	2.6138	1.20556	0.854546
gene-A4gnt	0	0	0	0	0	0	0	0	0	0	0	0
gene-A530001N23Rik	0.208096	0.259289	0.130931	0.223663	0.0903091	0	0	0	0.113012	0.114159	0	0
gene-A530006G24Rik	0	0	0	0	0	0	0	0	0	0	0	0
gene-A530010L16Rik	0	0	0	0.430756	0	0	0	0.303179	0.366653	0	0	0
gene-A530013C23Rik	0.491191	0.375278	0.252673	0.256143	0	0.265709	0.17952	0.0906701	0.545357	0.220303	0.335347	0.226375
gene-A530016L24Rik	17.3134	16.2059	15.4739	17.6218	2.15004	2.60768	2.00016	2.81509	7.71932	8.76081	8.44543	7.92229
gene-A530020G20Rik	15.3166	16.8948	16.8777	17.2041	3.92678	3.79401	2.91731	3.6178	4.6685	5.52848	4.61998	4.76211
gene-A530021J07Rik	0	0	0	0	0.136913	0.2783	0.282053	0.713766	0	0.173328	0.528511	0.53509
gene-A530032D15Rik	0	0.184276	0	0	0	0.130321	0	0	0	0	0	0.3335
gene-A530040E14Rik	0	0	0	0	0	0	0	0	0	0	0	0.129911
gene-A530046M15Rik	0	0	0.180601	0	0	0	0	0	0.155863	0	0	0
gene-A530053G22Rik	23.6637	31.3127	23.6676	27.5327	2.94929	4.18082	5.85531	5.64809	11.2433	8.57622	10.9676	8.1379
gene-A530058N18Rik	0	0	0	0	0	0	0	0	0	0	0	0
gene-A530064D06Rik	0.310818	0.63332	0	0.324211	0.22047	0	0.227089	0.102634	0.276047	0.139428	0.14148	0
gene-A530065N20Rik	0	0	0	0	0	0	0	0	0	0	0	0
gene-A530072M11Rik	0.57168	0.1456	0.588226	0.447228	0.608426	0.515263	1.04447	0.527687	0.634658	0.256451	0.390336	0.263509
gene-A530088E08Rik	0	0	0	0	0.524648	0.639816	1.18886	0.655239	1.83902	1.0616	0.673252	1.63619
gene-A530095I07Rik	0	0	0	0.656031	0	0	0	0	0	0	0	0
gene-A630001G21Rik	2.85649	1.79735	2.56191	2.52155	0.676441	0.633195	0.497931	0.815879	1.88408	0.394581	2.40181	0.810794
gene-A630001O12Rik	0	0	0	0	0	0	0	0	0	0	0	0
gene-A630010A05Rik	0	0	0.170202	0	0.821146	1.66905	1.6916	1.70924	0.881433	1.78093	1.35533	0.304981
gene-A630012P03Rik	0	0	0	0	0	0	0	0	0	0	0	0
gene-A630019I02Rik	0	0	0	0	0	0	0	0	0	0	0	0.0787624
gene-A630023A22Rik	0.205299	0	0.211263	0.428323	5.96462	6.35799	6.59348	7.87343	5.10535	8.47415	8.97238	9.08514
gene-A630023P12Rik	0.497823	0	0	0	0.701302	0	0	0.364979	0.442154	0.894109	0.453542	0
gene-A630026N12Rik	2.13889	2.41542	1.86563	2.5217	1.58672	1.24277	0.885195	1.37612	0.743325	0.79242	0.846452	0.814356
gene-A630034I12Rik	0.744513	0.336829	0.680927	0.776783	0.941419	0.835746	0.726864	0.795399	0.589093	1.11359	0.527389	0.687321
gene-A630039O03Rik	0	0	0	0	0.0515447	0.0705283	0.124987	0.0722427	0.118981	0.0874196	0.0555651	0.0225021
gene-A630066F11Rik	7.30189	4.73464	6.83117	6.23225	33.0728	30.269	36.3276	29.2011	34.9804	29.784	31.4298	34.2719
gene-A630072L19Rik	0	0.291373	0.294287	0.298328	0	0	0.097856	0	0.127007	0.385216	0.260378	0.395498
gene-A630072M18Rik	2.11852	2.20477	2.17953	2.40162	1.34242	1.72997	1.21399	1.66971	1.18616	1.23927	1.21565	1.06131
gene-A630073D07Rik	0	0	0	0	0	0	0	0	0	0	0	0
gene-A630075F10Rik	0.260044	0	0.133769	0.135604	0.0922707	0	0	0	0	0	0	0
gene-A630076J17Rik	0	0	0	0	0	0	0	0	0	0	0	0
gene-A630077J23Rik	0	0.309266	0.312338	0	0.214617	0	0.884334	0	0.539077	0.272394	0.552754	0.559639
gene-A630089N07Rik	0.613429	0.374946	0.378699	0.127967	0	0	0	0.181266	0	0	0.111686	0
gene-A630095N17Rik	0	0	0	0	9.83924	8.88753	12.706	11.1495	12.0368	7.64721	12.0466	7.93409
gene-A730004F24Rik	0	0	0	0	0	0	0	0	0	0	0	0
gene-A730006G06Rik	0	0	0	0	1.13078	0.208938	0.529413	0.96289	1.67286	0.909953	0.527623	0.267142
gene-A730008H23Rik	2.3557	1.91981	2.3026	1.71996	1.00336	1.27454	1.37794	1.39234	1.3599	0.528337	0.321671	1.30296
gene-A730009L09Rik	0	0	0	0	0.0394932	0.0803053	0	0.0822555	0	0.0498518	0	0
gene-A730013G03Rik	0	0	0	0	0.0887004	0.0901394	0	0	0	0	0	0
gene-A730017L22Rik	2.94756	3.11386	2.69575	1.82186	0.62009	0.9452	1.27736	1.04871	0.581736	0.979358	0.795028	1.107
gene-A730018C14Rik	0	0	0	0	0	0	0	0	0	0	0	0
gene-A730020E08Rik	0.161118	0.65655	0.828892	0.168055	0	0.348387	0.588493	0.475705	0.143088	0.144552	0.146678	0.148527
gene-A730020M07Rik	1.72405	1.1267	1.51847	0.797783	0.0775811	0.275734	0.079907	0.298379	0	0.703505	0.348314	0.100728
gene-A730032A03Rik	0	0	0	0	0.0970568	0.0986333	0.0999686	0.303037	0.121474	0	0.249032	0.252178
gene-A730035I17Rik	0.381748	0	0	0	17.0471	16.6381	17.2806	14.3627	15.9351	16.9557	12.3388	13.7257
gene-A730036I17Rik	0	0	0	0	0	0	0	0	0	0	0	0
gene-A730043L09Rik	0	0	0	0	0	0.166599	0	0.170594	0	0	0	0
gene-A730046J19Rik	0.159527	0	0.109415	0.166379	0	0.076815	0.0389305	0.118016	0.0944528	0.143091	0	0.0980338
gene-A730049H05Rik	0	0.116406	0.117563	0.11917	0.0810959	0	0	0.0844062	0.101457	0.102483	0	0
gene-A730049N16Rik	0	0	0	0	0	0	0	0	0	0	0	0
gene-A730056A06Rik	0.176816	0.180117	0.0909607	0.553265	0	0.127623	0.258723	0.065355	0.157035	0.158615	0.160953	0.162993
gene-A730060N03Rik	0	0	0	0	0	0	0.0227651	0.023004	0	0	0	0
gene-A730063M14Rik	32.9249	21.9262	10.332	23.9318	6.92476	6.04401	9.17903	4.11946	8.88703	7.71828	6.52288	3.95777
gene-A730081D07Rik	0.147732	0	0.608022	0	0.209616	0	0.215894	0	0	0	0	0
gene-A730082K24Rik	0	0	0	0	0	0	0	0	0	0	0	0
gene-A730085K08Rik	0	0	0	0	0	0	0	0	0	0	0	0
gene-A730090N16Rik	0.593228	0.805886	0.813928	0.8251	2.66273	2.13653	2.30968	1.7503	2.45872	2.66155	1.62038	3.09918
gene-A730094K22Rik	0	0	0	0	0.0111353	0.0339416	0.034405	0	0	0.0280779	0.0142465	0
gene-A730098A19Rik	0	0	0	0	0	0	0	0	0	0	0	0
gene-A730099G02Rik	0	0	0	0.0842613	0	0	0	0	0	0	0	0
gene-A830005F24Rik	0.399188	0	0.821788	0.416524	0.563489	0	0	0.293249	0	0	0.363607	0.736199
gene-A830009L08Rik	0.0913499	0	0.187973	0	0.0648833	0	0	0.0675269	0	0	0	0
gene-A830011K09Rik	0	0	0	0	0	0	0	0	0	0	0	0
gene-A830012C17Rik	0	0	0	0	0.135502	0	0.139573	0	0.339574	0.275865	0	0.528741
gene-A830018L16Rik	0.406028	0.995845	0.387191	0.189456	0.622438	0.59216	0.602579	0.441296	0.319611	0.286718	0.741409	0.20539
gene-A830019L24Rik	0.162083	0.165128	0	0	0	0	0	0	0	0	0	0
gene-A830019P07Rik	0	0	0.15388	0	0	0.21564	0.109278	0	0	0	0	0
gene-A830021F12Rik	0.820765	0.230303	0.743199	0.674539	0	0.372218	0.575962	0.325061	0.610435	0.202822	0.379839	0.208378
gene-A830021M18Rik	0.151329	0.204994	0.23747	0	6.98655	5.50676	6.90277	5.56842	8.75591	9.74911	8.79312	8.5326
gene-A830029E22Rik	0	0	0	0	0	0	0	0	0.207736	0	0	0.215646
gene-A830031A19Rik	0	0	0	0	0	0	0.0212651	0	0	0	0	0
gene-A830035A12Rik	0	0	0	0	1.15987	0.590019	0.597636	1.81098	0.736194	1.48991	1.5113	0
gene-A830035O19Rik	0.522003	0.265889	0.671372	1.63342	0.370463	0.564715	0.286199	0.867513	0.347702	0.117078	0.356405	0.240607
gene-A830036E02Rik	0	0	0	0	0	0	0	0	0	0	0	0
gene-A830049F12Rik	1.06999	1.36255	1.10094	1.39508	2.37288	2.02573	2.44432	1.58053	3.44489	1.68004	1.58304	2.95917
gene-A830052D11Rik	0	0.254065	0.769806	0.260114	0	0.358855	0.181861	0.183748	0.221448	0.671315	0	0
gene-A830082K12Rik	0.112732	0.45936	0.23198	0.117583	0.0800359	0	0	0	0.200241	0.101134	0.102623	0
gene-A830082N09Rik	0.409267	0.480989	0.550597	0.361166	0.335828	0.250229	0.345875	0.0699009	0.111839	0.141185	0.0573083	0.145096
gene-A830092H15Rik	0	0	0	0	0	0	0	0	0	0	0	0
gene-A930001A20Rik	0.401054	0	0.206342	0	0.284215	0	0	0	0.178089	0.17993	0.730318	0.184867
gene-A930001C03Rik	1.28146	1.63246	0.989186	1.00272	0.226447	0.230257	0.699898	0.707142	0.569051	1.15024	0.583513	0.590791
gene-A930002C04Rik	0	0	0	0	0	0	0	0	0	0	0	0
gene-A930003A15Rik	0	0	0	0	0	0	0	0	0	0	0	0
gene-A930003O13Rik	0	0	0	0	0	0	0	0	0	0	0	0
gene-A930004D18Rik	1.8991	0.321231	0.567792	0.575594	0.280058	0.0569157	0.230758	0.233174	0.210056	0.353605	0.215292	0.436049
gene-A930005G22Rik	0	0	0	0	1.03093	0.349423	0	0	0.327289	0.330832	0.44437	0
gene-A930005H10Rik	9.28771	6.76226	4.85888	8.68888	6.14358	5.57989	3.64689	5.56816	6.17448	6.35378	6.89369	4.26575
gene-A930006I01Rik	0	0	0	0	0	0	0	0	0.103799	0	0	0
gene-A930006K02Rik	2.3486	1.19687	1.20872	2.04214	9.94732	11.237	12.525	14.0922	11.125	10.5425	9.6265	14.4378
gene-A930007A09Rik	0.950945	0.710333	0.913131	0.72732	3.19888	3.38777	3.57309	2.8134	2.98409	4.0375	3.11609	3.21413
gene-A930007I19Rik	0	0.114201	0.115344	0.116929	0	0.0808804	0.163954	0	0	0.10057	0.204104	0
gene-A930009A15Rik	0	0	0	0	0	0	0	0	0	0	0	0
gene-A930011G23Rik	0.151408	0	0.0778872	0.0789575	0	0	0.0554068	0.0559873	0.0672341	0	0	0
gene-A930012L18Rik	0.438858	0	0.225769	0.114437	0	0.0791589	0	0	0	0	0	0.10114
gene-A930013F10Rik	0.530514	0.972773	1.09168	0.885355	0.301363	0.382795	0.310393	0.548868	0.282732	0.475936	0.289761	0.195629
gene-A930014E01Rik	0	0	0	0	0	0.169343	0	0	0	0	0	0
gene-A930015D03Rik	0.378562	1.15761	0	1.57996	0.267299	0.271753	0	0	0	0.339914	0.344806	0.698144
gene-A930016O22Rik	0.220922	0.337582	0.681936	0.230428	0.31371	0.0796906	0	0.244868	0	0	0	0
gene-A930017K11Rik	0.334145	0.340392	0.343801	0.232349	0.0790788	0.16072	0.0814497	0	0	0	0	0
gene-A930017M01Rik	0	0	0	0.0790565	0.053855	0	0	0	0	0.0679932	0.137992	0
gene-A930018O16Rik	0	0	0.254753	0	0	0	0	0	0	0	0	0
[truncated: 43,554 more rows]
